# Supplementary material for: Metabolite profiling of yam (Dioscorea spp.) accessions for use in crop improvement programmes
Source: Metabolomics. 2017 Oct 14;13(11):144. doi: 10.1007/s11306-017-1279-7 (PMC5641283; doi:10.1007/s11306-017-1279-7)
Supplement: Supplementary file 2 — ST1. Mean abundance of identified metabolites recorded in tuber extracts of Dioscorea accessions following standard extractions (XLSX 118 KB) [file 11306_2017_1279_MOESM2_ESM.xlsx]

## Sheet: Sheet1
Metabolite	RI	Phase	Identification	RT	Ion	Match	TDa00-00194	TDa291	TDa297	TDa98-001166	TDa98-01176	TDb3048	TDb3059	TDb3072	TDb3079	TDb3688	TDc03-5	TDc04-71-2	TDc04-97-4	TDc95-17	TDd05-6	TDd08-13-1	TDd08-14-42	TDd08-14-6	TDd08-36-12	TDd08-36-14	TDd08-36-88	TDd08-37-12	TDd08-37-16	TDd08-37-27	TDd08-38-18	TDd08-38-57	TDd08-38-79	TDd08-38-8	TDd1315	TDd3100	TDd3104	TDd3108	TDd3109	TDd3112	TDd3648	TDd3774	TDd3947	TDd4088	TDd4118	TDr04-219	TDr95-01932	TDr97-00777	TDr97-00793
Lactic Acid (2TMS)	1065	P+NP	Standard	9.4242	117		N.D.	0.0022443	0.0105155	0.00557892	0.000179755	0.000713802	0.00114697	0.00519513	0.00447119	0.00407678	0.00012908	0.0108999	0.00276091	0.00257723	N.D.	N.D.	0.00219353	0.000736783	0.0035718	0.00586532	N.D.	0.00221854	0.00433397	0.00445382	0.0113046	0.00565999	0.0019082	0.00576029	0.00296392	0.00127846	0.000865804	0.00226368	N.D.	0.00364251	0.00409003	0.00138531	0.00436646	0.00392667	N.D.	N.D.	0.00574417	0.00213981	0.00255365
Glycolic acid (2TMS)	1081.51	P	Standard	10.1998	147		0.00132919	0.000887302	0.000502837	0.00152215	0.00149	0.000429938	0.000347142	0.000534802	0.000564257	0.000547163	6.6749e-05	0.000150604	0.000253329	0.000236986	N.D.	0.000144776	N.D.	0.000131508	0.00120902	N.D.	0.000415883	0.00026907	0.000417327	0.00188213	0.00166585	N.D.	0.000509909	N.D.	0.000401595	0.000454384	N.D.	0.000802778	0.000909616	0.000670818	N.D.	0.000397511	0.000355529	0.00277151	0.000136393	N.D.	0.000354797	0.000100016	6.85114e-05
L-Alanine (2TMS)	1103.18	P+NP	Standard	10.5702	116		0.0502357	0.0569546	0.0618704	0.0917942	0.0669258	0.0385028	0.0593519	0.109946	0.0158637	0.0858589	0.037103	0.00270067	0.00520145	0.00934409	0.0100838	0.0124082	0.029464	0.0318433	0.0221614	0.101156	0.0295132	0.0171975	0.0695745	0.0849851	0.0220627	0.0136316	0.0239896	0.0171807	0.0159158	0.0439558	0.0276376	0.0414075	0.0368058	0.0133723	0.0220982	0.0304884	0.0514272	0.0346126	0.066547	0.106094	0.0110034	0.0726412	0.0147169
Hydroxylamine (3TMS)	1111.73	P+NP	Database	10.771	249	740	0.000913344	0.000877746	0.00110651	0.000160573	0.000882896	0.00185205	0.0012093	0.000492128	0.00159479	0.00177727	0.00029217	0.000437101	0.000467	0.00230274	0.00060936	0.000142955	0.000592643	0.000815455	0.00101618	0.000351951	0.00117166	0.00150881	0.000388788	0.000646825	0.0012816	0.000530152	0.00138213	0.000220779	0.000907858	0.000877233	N.D.	0.000314512	0.000600984	0.000429079	0.00109936	0.000583707	0.00127683	0.00170881	0.000395059	0.000991072	0.00267507	0.00200561	0.00114587
1-Piperidinecarboxaldehyde	1144	NP	Database	12.1214	113	926	0.00104712	0.000883971	0.000546765	0.000563991	0.000721556	0.000182736	0.000448411	0.000150583	0.000409437	0.000347064	0.000628704	0.00112838	0.000342349	0.000852626	N.D.	0.000812672	0.000530199	0.000490268	0.000165246	0.000501138	N.D.	2.26774e-05	0.000369783	0.000394024	0.000165085	0.000104289	0.000196101	N.D.	0.000222281	0.000567619	0.00090595	0.000257626	0.000181695	0.000184577	0.000183877	0.000422573	0.000193466	0.000133013	0.000630555	0.000313338	0.00102953	0.000126672	0.000268871
Methyl phosphate (2TMS)	1179.6	NP	Database	12.9495	241	904	0.000581753	N.D.	0.000527724	0.000970735	0.00100782	0.000569223	0.0026292	0.00524722	0.0011294	0.000979956	0.00893821	0.00115994	0.00431322	0.00136378	0.0329546	0.0382807	0.0294536	0.0572185	0.0169373	0.0225498	0.0186466	0.0355236	0.0367365	0.0583889	0.0438162	0.0464077	0.0581181	0.038572	0.0200992	0.0344605	0.0571023	0.0188503	0.0738822	0.043367	0.0289653	0.0119205	0.0150612	0.00796225	0.0419337	0.00315485	0.00548346	0.00906285	0.00153073
Malonic acid (2TMS)	1195.7	P	Standard	13.5322	147		0.00192833	0.00130832	0.000279064	0.00143041	0.00198485	8.54886e-05	0.000780804	0.000958939	0.00046923	0.000437966	0.00103835	0.001253	0.000949766	0.000455482	0.00038251	0.000680105	0.000687223	0.000897082	0.000715391	0.000722934	0.000757271	0.000575385	0.00048694	0.000313522	0.000849092	0.000588607	0.000731446	0.000950556	0.000600422	0.00105468	0.000851587	0.000848299	0.0007293	0.000287279	0.000645997	0.00104259	0.000949515	0.000414642	0.00153445	0.00110407	0.00107107	0.00119829	0.000722245
L-Valine (2TMS)	1211.1	P	Standard	14.0614	144		0.0341409	0.0506264	0.0438724	0.0351047	0.0564396	0.0333599	0.034105	0.0373939	0.0364092	0.0219406	0.0211957	0.00556855	0.00255041	0.00429101	0.00981189	0.00699276	0.0248738	0.0157675	0.0181805	0.0166879	0.00876448	0.0353107	0.0299998	0.0139658	0.00730897	0.0238052	0.0111195	0.0132083	0.0131444	0.0499501	0.0147806	0.0196691	0.0208919	0.0102685	0.00507332	0.017047	0.0132626	0.0162542	0.0140507	0.0133847	0.00569167	0.0446352	0.0179006
Ethanolamine (3TMS)	1260.6	P+NP	Standard	15.7362	174	950	0.0305103	0.0225975	0.0288946	0.0288684	0.0282459	0.0331779	0.0287847	0.0377633	0.0307704	0.034353	0.0230047	0.0134101	0.0119139	0.0138487	0.0486365	0.037394	0.0498362	0.0461341	0.0400702	0.0411256	0.0429777	0.0330425	0.0457903	0.0473789	0.0289529	0.0427107	0.053105	0.0419712	0.0433077	0.0769517	0.0439388	0.0784221	0.0636441	0.0457275	0.0981324	0.031837	0.0487792	0.0519064	0.0458259	0.0194412	0.0158489	0.0182135	0.0240962
L-Leucine (2TMS)	1267.8	P	Standard	15.8964	158		0.0103215	0.0275042	0.0185908	0.00595211	0.0295131	0.0130449	0.0103317	0.00868472	0.0191098	0.00901644	0.0104353	0.00386299	0.00235784	0.00126548	0.00319833	0.00181901	0.00790236	0.00324394	0.00859734	0.00334964	0.00477794	0.0105297	0.0089708	0.00201747	0.000997783	0.00624261	0.00235028	0.00319832	0.00568745	0.0164797	0.00316791	0.00703609	0.00572984	0.00319028	0.00106071	0.0178674	0.00487908	0.00898362	0.00334946	0.0105771	0.00247894	0.02814	0.0133048
Phosphate (3TMS)	1270.08	P+NP	Standard	15.9743	299		0.322584	0.241239	0.546851	0.50305	0.224709	0.504402	0.289617	0.774201	0.349227	0.570671	0.691638	0.417792	0.472751	0.173255	1.05942	0.720153	0.914724	0.916503	0.461991	0.78701	0.631978	0.60571	0.626924	0.591248	0.854375	0.990323	0.734842	0.789562	0.608349	1.44858	0.952005	0.766314	0.705159	0.83335	0.758501	0.516049	0.555268	0.499063	0.627886	0.264231	0.552984	0.587774	0.421664
Glycerol (3TMS)	1271.63	P+NP	Standard	16.0468	205		0.0105978	0.036674	0.0281446	0.0159002	0.0336898	0.0121563	0.0251979	0.0417578	0.0161126	0.0107396	0.0258046	0.0418142	0.034386	0.0155369	0.0105391	0.0140398	0.110908	0.0212617	0.0257263	0.0218249	0.0445134	0.0195966	0.0522177	0.0224246	0.0156547	0.0106565	0.0198885	0.0470993	0.017459	0.0478479	0.0363236	0.0216788	0.0179572	0.0110247	0.0199332	0.134914	0.00461916	0.0212491	0.020278	0.0231614	0.0103324	0.0147127	0.0233978
L-Isoleucine (2TMS)	1288.1	P	Standard	16.4676	158		0.0146126	0.0235723	0.0265473	0.00742797	0.0332961	0.0169447	0.0205832	0.0168231	0.0208511	0.0114456	0.0114118	0.00294262	0.00145043	0.00238666	0.0111641	0.00347612	0.015713	0.00951403	0.0146246	0.00535635	0.00330446	0.0198929	0.0122937	0.00606777	0.00208892	0.016264	0.00490303	0.0107187	0.00620113	0.0416625	0.0063913	0.0155208	0.0102767	0.00518238	0.001306	0.00999907	0.00939585	0.0154624	0.0038157	0.00938316	0.003929	0.0332906	0.0134575
Nicotinic acid (1TMS)	1290.25	P	Standard	16.6341	180		0.00521405	0.00282851	0.00377547	0.00604409	0.00838284	0.00214774	0.0109663	0.00295796	0.00576188	0.0068502	0.0073058	0.00206888	0.00191007	0.00263916	0.000165948	0.00350213	0.00287902	0.00407636	0.00109976	0.00417017	0.00224231	0.000200624	0.00142588	0.00287042	0.00485991	0.00204206	0.00212496	0.00251354	0.00127999	0.00577697	0.00244991	0.00522619	0.0416717	0.00172178	0.000933575	0.00182279	0.00171393	0.00156955	0.0060284	0.00282628	0.00202077	0.00376112	0.00145272
L-Proline (2TMS)	1291.05	P	Standard	16.6351	142		0.030874	0.0333803	0.0383374	0.0288185	0.0593879	0.0500109	0.0396018	0.0533345	0.0250056	0.047551	0.0472599	0.0136165	0.0155902	0.00514769	0.0127845	0.00686575	0.0145505	0.0111276	0.0147513	0.0239274	0.00694405	0.0108771	0.0214014	0.0300964	0.0124246	0.00967663	0.0112429	0.0112434	0.0133032	0.0490568	0.0142947	0.0233087	0.0404482	0.00900613	0.00387972	0.00907509	0.0219827	0.0174114	0.0170381	0.0193487	0.00808042	0.0334592	0.0168616
Hypoxanthine (2TMS)	1298.03	P	Database	17.0633	265	864	0.00609003	0.00732097	0.00464964	0.00604517	0.0100424	0.0021681	0.00793033	0.00362583	0.00904414	0.00121531	0.000641753	0.00691691	0.00686187	0.00689277	0.00477996	0.000476478	0.00535536	N.D.	0.00564669	0.000616386	0.0018685	0.000937742	0.000111091	0.000883742	0.000732865	0.00122543	N.D.	0.00304619	0.00128394	0.00129081	N.D.	0.00771498	N.D.	N.D.	0.0132881	0.000128919	N.D.	0.000784491	0.000243265	0.00233339	0.00433244	0.000209202	0.00901484
Maleic acid (2TMS)	1300.3	P	Standard	17.1373	245		0.054041	0.0156035	0.0647663	0.0265326	0.018645	0.0233926	0.0241007	0.138678	0.00344609	0.124662	0.0422012	0.0264922	0.036182	0.00746033	0.0857424	0.13581	0.150095	0.162065	0.109937	0.158117	0.112558	0.0923576	0.213539	0.239073	0.180937	0.0998523	0.239705	0.123075	0.0982935	0.149723	0.138478	0.0903474	0.194631	0.161679	0.128853	0.0783772	0.154829	0.0677493	0.15809	0.0278935	0.0371159	0.076839	0.03983
Glycine (3TMS)	1300.38	P+NP	Standard	17.1421	174		0.0311125	0.0303735	0.046601	0.030111	0.0273861	0.0102395	0.0128609	0.0497646	0.0802586	0.0246512	0.0184215	0.00480983	0.00615462	0.00340337	0.0180526	0.0106698	0.0156795	0.0219177	0.0246246	0.0400086	0.0130894	0.0131458	0.0267817	0.0300796	0.0178856	0.0113414	0.0215009	0.0194863	0.022026	0.0370737	0.0219873	0.0349477	0.0408506	0.0108577	0.00997945	0.0194859	0.0395545	0.0284347	0.0322025	0.0216781	0.00441003	0.0288112	0.00563416
Succinic acid (2TMS)	1313.77	P+NP	Standard	17.3484	247		8.01127e-05	N.D.	0.000365638	0.000242119	0.000152618	0.000181066	0.000134495	0.000296131	1.79177e-05	0.000308896	0.00012804	0.000322373	0.000175599	0.00021727	0.000281044	7.57512e-05	0.000350043	2.49177e-05	0.000225417	0.000135395	0.000345922	0.000182654	0.000185643	0.000587296	0.000264068	0.000892738	0.000154785	0.000376329	0.000140497	0.000103042	0.00018376	0.000106222	0.000246404	0.000363359	0.000550316	8.41897e-05	0.000147011	0.000100656	0.000193958	0.000269227	0.000500206	0.000145822	0.000114308
Glyceric acid (3TMS)	1327.75	P	Standard	17.8092	292		0.000378525	0.0011563	0.00103364	0.000863475	0.00168805	N.D.	N.D.	N.D.	0.000300471	N.D.	N.D.	N.D.	N.D.	0.00108376	N.D.	0.000170638	0.00129043	0.000225152	0.000899526	0.000411373	0.000518443	0.000225073	0.000551725	0.000317328	0.000298766	N.D.	0.001408	0.000484131	0.000430053	0.000400414	N.D.	0.000199279	0.000531044	0.000384585	N.D.	0.00290463	0.000799135	0.000104502	0.00118199	0.000818205	N.D.	N.D.	N.D.
Itaconic acid (2TMS)	1340.75	P	Standard	18.2112	215		0.163648	0.160345	0.180745	0.109622	0.207589	0.085208	0.113056	0.181479	0.193761	0.0822219	0.0704738	0.10729	0.0983033	0.0801167	0.25459	0.0585978	0.147122	0.0590086	0.150522	0.0678275	0.0881327	0.0563577	0.0723085	0.0988285	0.0636437	0.0969149	0.0751286	0.117292	0.0782135	0.266503	0.0891398	0.246916	0.039936	0.0611859	0.297914	0.0423862	0.11625	0.121129	0.0711789	0.0745666	0.115989	0.0541053	0.100942
Uracil (2TMS)	1345.07	P	Standard	18.3957	240		0.000329235	0.000151058	9.91182e-05	7.99707e-05	0.000158902	N.D.	0.000304369	0.000113335	8.84206e-05	0.000109573	0.000148967	8.10232e-05	N.D.	N.D.	N.D.	0.000358169	9.34841e-05	0.000573306	N.D.	0.000478404	0.00013237	0.000305351	0.000107174	0.000309315	0.00015286	0.00015084	0.000136663	0.000117322	0.000160437	0.000473107	0.000348245	0.00064243	0.000569075	N.D.	0.000366397	0.000375323	0.000250302	0.000426128	0.000680239	0.000311426	N.D.	N.D.	N.D.
Citraconic acid (2TMS)	1345.7	P	Database	18.4131	147	906	0.0128666	0.0125032	0.0139773	0.00955378	0.0132937	0.00442531	0.00336357	0.0118626	0.0100238	0.00848104	0.00632149	0.0080727	0.00854332	0.00432122	0.0165193	0.00661014	0.011281	0.0162827	0.0124134	0.00390944	0.00653304	0.00851618	0.0188846	0.0108339	0.00334275	0.00857063	0.00666944	0.00917826	0.00900956	0.0172519	0.00616731	0.0128401	0.00458312	0.00654681	0.0264411	0.00798929	0.0160606	0.00945977	0.00425323	0.00643025	0.00949748	0.00350288	0.00731202
Fumaric acid (2TMS)	1349.88	P+NP	Standard	18.5332	245		0.0590541	0.0344142	0.10371	0.0283793	0.0239383	0.0781509	0.0468694	0.201582	0.0283058	0.18132	0.11056	0.0310932	0.0253485	0.0230267	0.0821508	0.195985	0.204825	0.249799	0.13313	0.296142	0.151192	0.133385	0.347572	0.269064	0.292184	0.147383	0.258809	0.205928	0.153502	0.283809	0.267677	0.155878	0.29622	0.232358	0.141374	0.157976	0.232524	0.145733	0.282058	0.0627966	0.0350997	0.128693	0.0711259
Alanine (3TMS)	1351.93	P	Standard	18.5742	188		0.00586882	0.00998102	0.00753878	0.00666548	0.00523699	0.00206773	0.00257941	0.0288179	0.00376366	0.00658703	0.00836354	0.000721498	0.00119327	0.000779419	0.000588238	0.00132948	0.00240427	0.00435565	0.00267151	0.00806835	0.00379995	0.00402269	0.00799381	0.00604934	0.00263585	0.00104849	0.00685513	0.0020242	0.00119024	0.00364811	0.00228086	0.00108167	0.00141332	0.000564803	0.00181419	0.00357165	0.00374663	0.00133288	0.0318436	0.0122303	0.00215295	0.015498	0.00201434
L-Serine (3TMS)	1358.67	P+NP	Standard	18.7878	204		0.447686	0.30564	0.28001	0.680821	0.509985	0.243372	0.225258	0.366101	0.175418	0.393595	0.203276	0.0608062	0.206521	0.118801	0.0769968	0.105949	0.209038	0.155317	0.18258	0.283229	0.123154	0.224221	0.228204	0.218684	0.137484	0.138533	0.208915	0.153391	0.137893	0.195245	0.154588	0.208576	0.279235	0.141708	0.0759034	0.0998475	0.201037	0.155209	0.192641	0.209771	0.0606741	0.200706	0.0895465
Threonic acid, 1,4-lactone (2TMS)	1368.6	P	Database	19.4112	147	856	N.D.	N.D.	N.D.	N.D.	N.D.	N.D.	N.D.	N.D.	N.D.	N.D.	N.D.	N.D.	N.D.	N.D.	0.00161392	0.0010527	0.00875047	0.000596948	0.000689894	N.D.	0.00256967	N.D.	N.D.	0.00172854	0.00128318	0.00112514	0.00349198	0.00347393	0.00022411	N.D.	N.D.	N.D.	N.D.	0.00231749	N.D.	N.D.	0.000291708	N.D.	0.00187453	N.D.	N.D.	N.D.	N.D.
L-Threonine (3TMS)	1381.9	P+NP	Standard	19.6052	218		0.164749	0.117124	0.128449	0.379558	0.201596	0.127085	0.129222	0.154708	0.098156	0.142348	0.113211	0.0467036	0.0287596	0.0132342	0.0701367	0.0485567	0.0435748	0.116665	0.0865267	0.123184	0.0605147	0.116476	0.0953762	0.107161	0.0746683	0.103705	0.0772587	0.0826712	0.124599	0.173646	0.0943631	0.147652	0.123209	0.0508805	0.09743	0.0408833	0.124595	0.103532	0.10081	0.127947	0.0379618	0.0621151	0.0243788
Mesaconic acid (2TMS)	1399.35	P	Standard	20.1052	184		0.0144878	0.0108894	0.0101451	0.00598359	0.0135211	0.00424578	0.00522641	0.0106072	0.00909425	0.00587041	0.00504997	0.00684126	0.00559346	0.00400547	0.0143546	0.00398365	0.00785988	0.00370735	0.00885239	0.00370764	0.00407152	0.00278301	0.00400181	0.00526541	0.00469162	0.00569411	0.00401543	0.0060539	0.00326218	0.0201752	0.00517337	0.0159945	0.00182098	0.00375442	0.01615	0.00393955	0.0101109	0.0101505	0.00312276	0.00563717	0.00691147	0.00373671	0.00449856
d-Erythrofuranose (3TMS)	1403.6	P	Database	20.4639	147	886	N.D.	N.D.	N.D.	N.D.	N.D.	N.D.	N.D.	0.00156771	N.D.	N.D.	N.D.	N.D.	N.D.	N.D.	N.D.	N.D.	N.D.	N.D.	0.000211709	N.D.	N.D.	N.D.	N.D.	N.D.	N.D.	N.D.	N.D.	N.D.	N.D.	N.D.	N.D.	N.D.	0.00186538	N.D.	N.D.	0.000608392	N.D.	N.D.	N.D.	N.D.	N.D.	N.D.	N.D.
L- Aspartic acid (2TMS)	1423.3	P	Standard	20.7659	116		0.00644882	0.00822116	0.0107586	0.0126775	0.00957447	0.0110997	0.00784197	0.00741569	0.00262424	0.0108698	0.0230237	0.0507956	0.0361984	0.0490762	N.D.	0.00593947	0.0194996	0.00602594	0.016601	0.00840869	0.0116994	0.00754302	0.0243496	0.0086008	0.0123886	0.00961232	0.0104314	0.00992866	0.00688568	N.D.	0.0120597	0.00174529	0.00240969	0.0145774	N.D.	0.0132993	0.00629074	N.D.	0.0368389	0.0095869	0.0234542	0.0175057	0.0222465
L-Homoserine (2TMS)	1447	P	Database	21.8214	218	911	0.000609993	0.000120584	N.D.	0.000588736	0.00054408	N.D.	0.000538103	N.D.	N.D.	0.00123911	0.000775189	0.000234523	N.D.	N.D.	0.000257028	N.D.	N.D.	N.D.	0.00130539	0.000852216	N.D.	0.00101184	0.000638332	0.000275336	0.000158111	0.000285432	N.D.	0.000377339	N.D.	N.D.	0.00134959	N.D.	N.D.	N.D.	N.D.	N.D.	N.D.	0.0012226	N.D.	0.000400179	N.D.	0.000554393	N.D.
2-Piperidone-amino (2TMS)	1450.9	P	Database	21.9605	128	801	0.0352542	0.0348593	0.0274702	0.0286952	0.0660179	0.0272539	0.0739081	0.0209172	0.0293097	0.0308117	0.0326033	0.00846583	N.D.	N.D.	0.253091	0.0914886	0.0207334	0.17369	0.07689	0.19626	0.0415835	0.0701266	0.0522575	0.186542	0.0395949	0.121601	0.0642555	0.0540751	0.167864	0.273669	0.134552	0.322139	0.317001	0.0640483	0.210549	0.0176169	0.10149	0.225236	0.161654	0.084921	0.0335154	0.020539	N.D.
Arabino-Hexos-2-ulose (4TMS)	1477.4	P	Database	22.5093	234	883	N.D.	N.D.	N.D.	N.D.	N.D.	N.D.	N.D.	N.D.	N.D.	N.D.	N.D.	N.D.	N.D.	N.D.	N.D.	0.00148603	0.0061983	0.0011942	0.00168231	0.000981793	0.00237547	0.00163067	0.00289524	0.000611927	0.00125082	0.00155642	0.00536303	0.00333845	0.000493815	0.00244073	0.000528907	N.D.	0.00195938	0.00238549	0.000218746	0.0012688	0.00114289	N.D.	0.00409347	N.D.	N.D.	N.D.	N.D.
Malic acid (3TMS)	1487.3	P+NP	Standard	22.8599	233		0.600564	0.292699	0.757095	0.274042	0.313878	0.568687	0.385268	1.42021	0.278795	0.983595	0.902299	0.298615	0.214472	0.270562	1.46135	2.12316	1.7187	2.33291	1.1911	2.14385	1.92261	1.44411	2.34186	2.31966	1.7727	1.33431	2.74826	2.04516	2.09789	3.05442	2.0975	1.40201	2.67694	1.9517	1.83233	1.18462	1.64084	1.04051	2.60693	0.345971	0.387975	0.66759	0.722901
Threitol (4TMS)	1498.35	P	Standard	23.1639	217		0.00137003	0.0016128	0.00303163	0.002586	0.00174558	0.00728797	0.0208901	0.0208613	0.00944233	0.0177725	0.00874949	0.00317402	0.00610098	0.00195732	0.024314	0.0233476	0.0935571	0.0313713	0.0212576	0.105657	0.0304633	0.0390211	0.0367805	0.0208373	0.132796	0.034059	0.0284803	0.0250374	0.0294201	0.0158049	0.0300505	0.0292214	0.046091	0.0389298	0.0276682	0.0348632	0.0273887	0.0303412	0.060738	0.0077554	0.00704356	0.0111844	0.00651202
Erythritol (4TMS)	1505.8	P	Standard	23.3953	217		N.D.	N.D.	N.D.	N.D.	N.D.	N.D.	N.D.	N.D.	N.D.	N.D.	N.D.	N.D.	N.D.	N.D.	N.D.	N.D.	0.00628703	N.D.	N.D.	N.D.	0.000706726	0.000873605	0.00107376	N.D.	N.D.	0.000894224	0.00169892	0.000995181	0.000255164	N.D.	N.D.	N.D.	N.D.	N.D.	N.D.	0.00227651	0.00114412	N.D.	N.D.	N.D.	N.D.	N.D.	N.D.
L-Methionine (2TMS)	1512.86	P	Standard	23.6206	176		0.00110375	0.00355772	0.00202101	0.00102863	0.0031712	0.00427462	0.00472591	0.00420962	0.00444253	0.00316191	0.00362581	0.000762609	0.000147151	0.000103481	0.000204901	0.00011589	0.000929227	0.000591666	0.00120976	0.000835598	0.0013357	0.00192279	0.000832255	0.000110709	N.D.	0.000677816	0.000342872	0.000752481	0.00132121	0.00260126	N.D.	0.0019265	0.000762099	N.D.	0.000897012	0.00457469	0.00121732	0.00229097	0.000426406	0.00171012	0.00114099	0.00596655	0.00262516
Pyroglutamic acid (2TMS)	1513.7	P+NP	Standard	23.7741	156		0.153146	0.0962728	0.122941	0.139136	0.167532	0.182194	0.207095	0.277384	0.172192	0.228354	0.099845	0.0648535	0.0647873	0.0150977	0.0766493	0.0865386	0.104539	0.112188	0.0741729	0.124964	0.119945	0.134543	0.124332	0.143268	0.112753	0.110629	0.118704	0.113838	0.12882	0.211995	0.100562	0.164332	0.0965815	0.0984719	0.141894	0.103949	0.111545	0.117447	0.133894	0.129662	0.123404	0.197861	0.113419
L-Aspartic acid (3TMS)	1517.27	P+NP	Standard	23.7363	232		0.159411	0.103183	0.148506	0.125658	0.124332	0.189655	0.241444	0.269629	0.203041	0.243976	0.3204	0.191731	0.137697	0.0988975	0.187833	0.214717	0.278329	0.33552	0.151659	0.426766	0.315635	0.226804	0.277374	0.290377	0.238239	0.235801	0.233167	0.186963	0.313123	0.358312	0.271854	0.597536	0.203483	0.20108	0.419922	0.165567	0.297773	0.377881	0.268073	0.125255	0.164281	0.251593	0.157933
GABA (3TMS)	1523.6	P	Standard	24.0623	174		0.0667548	0.115104	0.0858629	0.0675349	0.0551469	0.0271292	0.0322409	0.03353	0.0260975	0.0309635	0.281985	0.131778	0.0381465	0.0981852	0.0181897	0.0114	0.0315847	0.0273685	0.0351311	0.0494724	0.0185882	0.0341419	0.0338574	0.0612228	0.0158414	0.0213299	0.0310466	0.0351271	0.0223545	0.0515039	0.0401758	0.0490034	0.0651109	0.00770821	0.0221469	0.0289202	0.0549335	0.0576528	0.0409312	0.0279685	0.00934053	0.062848	0.0452215
1-Desoxy-pentitol (4TMS) isomer 1	1530.2	P	Database	24.1644	117	891	N.D.	N.D.	N.D.	N.D.	N.D.	N.D.	N.D.	N.D.	N.D.	N.D.	N.D.	N.D.	N.D.	N.D.	0.000975108	0.00198491	0.00186778	0.000965063	N.D.	0.00416548	0.00505561	0.00234141	0.00987675	0.000869612	0.000931288	N.D.	0.00488605	N.D.	0.00248844	N.D.	0.00657149	N.D.	N.D.	0.00654314	N.D.	0.00484559	0.0023959	N.D.	N.D.	N.D.	N.D.	N.D.	N.D.
1-Desoxy-pentitol (4TMS) isomer 2	1538.9	P	Database	24.3668	117	876	N.D.	N.D.	N.D.	N.D.	N.D.	N.D.	N.D.	N.D.	N.D.	N.D.	N.D.	N.D.	N.D.	N.D.	N.D.	0.000756637	0.000932367	0.0025284	0.000320915	0.000819647	0.001426	0.00123343	0.00254031	N.D.	N.D.	0.000419378	0.00150263	0.000970739	0.00203258	0.000558071	0.0013875	N.D.	N.D.	0.00185306	0.00233279	0.000504493	N.D.	0.000790331	0.00152373	N.D.	N.D.	N.D.	N.D.
Erythronic acid (4TMS)	1540.5	P	Standard	24.4068	292		N.D.	0.000775334	0.000135429	0.00112438	0.00047396	0.00167511	0.00068025	N.D.	0.00152145	0.00184675	0.000775537	0.000855749	0.000852507	0.000605355	0.000398124	0.000223566	0.000567313	0.000251864	N.D.	0.000332492	N.D.	N.D.	0.000243205	N.D.	0.000401883	N.D.	0.000938124	N.D.	N.D.	N.D.	N.D.	0.000739628	N.D.	0.002179	0.000294326	0.00123809	0.000183863	0.000563203	0.000290035	N.D.	0.00138004	0.00100364	0.00138176
Phenylalanine (1TMS)	1542.07	P	Standard	24.4139	120		0.00063626	0.00319307	0.00207368	N.D.	0.00210814	0.00214213	0.00260404	0.000253441	0.00262771	0.00205779	0.00143381	0.000192799	N.D.	N.D.	N.D.	N.D.	0.000552179	0.000613221	N.D.	N.D.	N.D.	0.000957933	0.00132288	N.D.	N.D.	0.00051816	N.D.	0.000233275	N.D.	N.D.	0.000105803	N.D.	N.D.	N.D.	N.D.	0.00237479	0.000172081	0.000331942	N.D.	0.00145181	N.D.	0.00517627	0.00217061
3-Hydroxynorvaline (3TMS)	1547.63	P	Database	24.6359	232	728	0.00038531	N.D.	0.000206888	0.00130427	N.D.	0.000253112	0.000998592	0.000759037	0.000600235	0.000917262	0.000541824	N.D.	N.D.	N.D.	N.D.	N.D.	N.D.	N.D.	N.D.	N.D.	N.D.	N.D.	N.D.	N.D.	N.D.	N.D.	N.D.	N.D.	N.D.	N.D.	N.D.	N.D.	N.D.	N.D.	N.D.	N.D.	N.D.	N.D.	N.D.	0.000101372	N.D.	N.D.	N.D.
L-Cysteine (3TMS)	1549.8	P	Standard	24.7316	220		N.D.	N.D.	N.D.	N.D.	N.D.	N.D.	N.D.	N.D.	N.D.	N.D.	N.D.	N.D.	N.D.	N.D.	0.00150545	0.00183427	0.00129922	0.00309199	0.00162933	0.00125606	0.00124346	0.00120223	0.000719319	0.00214252	N.D.	0.0019048	0.0011979	0.00235187	0.0032983	0.00427765	N.D.	0.00275062	0.000824645	0.00130901	0.000664848	N.D.	0.00146827	0.00150872	0.00718405	N.D.	N.D.	N.D.	N.D.
Threonic acid (4TMS)	1558.3	P	Standard	24.9568	292		0.00559495	0.00832585	0.00820937	0.0042848	0.00317179	0.00125462	0.00107624	0.0110277	0.000657098	0.00546607	0.000338546	N.D.	0.000169186	0.00183922	0.00252343	0.00414142	0.0197188	0.00346763	0.00456616	0.00514452	0.00596974	0.00524015	0.00694462	0.00442323	0.00661905	0.00644549	0.0111757	0.00881681	0.00382368	0.00472427	0.00315857	0.00155488	0.00515402	0.00618264	0.00320155	0.00310192	0.00358503	0.000484803	0.00694269	0.00788179	0.000459171	0.0028654	0.00181438
3-Hydroxybenzoic acid (2TMS)	1561.3	P	Database	25.0643	267	944	0.00311014	0.00219102	0.00218446	0.00121862	0.00176111	0.00139786	0.00136126	0.00395971	0.00204904	0.00218909	0.00218119	0.00128715	0.00168518	0.000325673	0.00297464	0.0020979	0.00281369	0.00261347	0.00202613	0.00187197	0.00185388	0.00141641	0.00262045	0.00230659	0.00172749	0.00208077	0.00169902	0.0024539	0.00124242	0.00450263	0.00206508	0.00266634	0.00153821	0.00219109	0.00414838	0.00194756	0.00344626	0.00286119	0.00190181	0.00080058	0.00207361	0.00139074	0.00152331
Xylulose (4TMS) isomer 1	1577.33	P	Standard	25.6533	306		0.427501	0.490841	0.25534	0.527798	0.100793	0.679231	0.338513	1.9402	0.938151	1.08566	0.0118886	0.00834011	0.00366516	0.0101149	0.00039375	0.000721393	0.000702342	0.00135058	N.D.	0.000112639	0.000964845	0.000258461	0.000764096	0.000734935	N.D.	0.000717061	0.00303221	N.D.	0.000982183	0.00129199	0.000492031	0.00140188	N.D.	0.000590939	0.00149578	N.D.	0.000251077	0.000213966	0.000269924	0.236119	0.0605278	0.233367	0.116955
Pyrogallol (3TMS)	1594.7	P+NP	Database	26.0216	239	813	0.00189778	0.00147978	0.00219242	0.00228739	0.00185975	0.00144053	0.000685029	0.00382859	0.00121959	0.00291303	0.00208641	0.00103067	0.00363561	0.000855073	0.00168674	0.00220169	0.0199977	0.00138852	0.00240205	0.00161183	0.000776678	0.000421477	0.00149023	0.00586797	0.00366836	0.00158342	0.00314989	0.00232016	0.0019947	0.00297436	0.00105885	0.00141327	0.00112231	0.00387267	0.00191939	0.00578926	0.00116533	0.00790155	0.0115073	0.00260552	0.00215314	0.00308984	0.000823458
Arabinofuranose (4TMS) isomer 1	1608.6	P	Database	26.423	217	915	0.0217663	0.00564053	0.00891576	0.00772636	0.0127693	0.0127197	0.0221891	0.0917401	0.00987381	0.0196134	0.0111864	0.00672054	0.0171851	0.0144382	0.000438476	0.000194848	0.00241398	0.000402516	0.0201536	0.00112913	0.000606751	0.00287809	0.00923361	0.000915782	0.00123968	0.000280186	0.00532657	0.00148281	0.000939124	0.00115479	0.000878298	0.000370779	0.0365068	0.00185717	0.000770776	0.0172183	0.00550251	0.00126136	0.00278142	0.00563896	0.00152711	0.00549049	0.00378761
Allantoin (derivative 1)	1607.65	P	Standard	24.678	201		0.0166428	0.00769977	0.00510134	0.0213473	0.024016	0.00332814	0.0162699	N.D.	0.00503857	0.00149762	0.0111678	0.0144827	0.00795774	0.0116317	0.0201808	0.0128548	0.0117287	0.0170786	0.00402355	0.0212767	0.014405	0.010424	0.00882867	0.0156621	0.0134361	0.0296822	0.0144613	0.0279416	0.0269745	0.0306253	0.0203333	0.04447	0.0119838	0.0104481	0.0259311	N.D.	0.00389851	0.0208577	0.00672463	0.0127381	0.00903453	0.0184189	0.00748578
Ornithine (3TMS) isomer 1	1612.3	P	Standard	26.4889	142		N.D.	N.D.	N.D.	N.D.	N.D.	N.D.	N.D.	N.D.	N.D.	N.D.	N.D.	N.D.	N.D.	N.D.	0.0955868	0.00970971	N.D.	0.0269906	N.D.	0.0153234	0.000799173	N.D.	N.D.	0.0357768	N.D.	0.00437055	N.D.	N.D.	0.02319	0.0796273	N.D.	0.0602069	0.0682728	N.D.	0.0505974	N.D.	0.00136962	0.0480028	0.0422313	N.D.	N.D.	N.D.	N.D.
Phenylalanine (2TMS)	1617.95	P+NP	Standard	26.6665	218		0.00802012	0.0167099	0.00626887	0.00282389	0.0171949	0.0175585	0.0246931	0.0123896	0.0296998	0.0148826	0.00661322	N.D.	N.D.	N.D.	0.0182766	0.00188519	0.00386567	0.0204502	0.00253263	0.000926417	0.00156779	0.011399	0.004417	N.D.	N.D.	0.0143768	0.00264818	0.00398008	0.00840359	0.0298686	0.00292668	0.015398	0.0102648	0.00145627	0.00911521	0.0119905	0.00639315	0.0176575	0.00620344	0.00918135	0.000594032	0.0169404	0.00340362
Phloroglucinol (3TMS)	1622.45	P	Database	27.0676	342	909	0.000396471	N.D.	0.000233347	0.000252024	0.000324847	N.D.	N.D.	N.D.	N.D.	N.D.	N.D.	N.D.	N.D.	N.D.	N.D.	N.D.	N.D.	0.000564099	N.D.	0.000367354	N.D.	N.D.	N.D.	0.000354163	0.00015885	0.000284418	0.000338524	N.D.	0.000186754	0.000170131	0.000489901	N.D.	N.D.	0.000313345	0.000189625	0.000276847	0.000461124	0.000292862	0.00037647	N.D.	N.D.	N.D.	N.D.
Asparagine-H20 (3TMS)	1623.9	P	Database	27.1003	315	880	0.00458767	0.00346418	0.00295255	0.00274219	0.00783714	0.000703987	0.0130597	0.00210067	0.00206855	0.00257697	0.00460855	0.000684727	N.D.	N.D.	0.0297174	0.0135009	0.0013592	0.0252736	0.00468023	0.0245626	0.00602877	0.00869203	0.00263408	0.0174765	0.00158749	0.0110645	0.00667868	0.00521685	0.0190287	0.0216062	0.0134371	0.0190154	0.033049	0.0036519	0.0276001	0.00143874	0.00923494	0.0144385	0.0202113	0.00914969	0.00367346	0.00100945	N.D.
Arabinofuranose (4TMS) isomer 2	1626.7	P	Database	27.2246	217	877	N.D.	N.D.	N.D.	N.D.	N.D.	N.D.	N.D.	0.00219869	N.D.	N.D.	N.D.	N.D.	N.D.	N.D.	N.D.	N.D.	N.D.	N.D.	N.D.	N.D.	N.D.	N.D.	N.D.	N.D.	N.D.	N.D.	N.D.	N.D.	N.D.	N.D.	N.D.	N.D.	N.D.	N.D.	N.D.	N.D.	N.D.	N.D.	N.D.	N.D.	N.D.	N.D.	N.D.
Allantoin (derivative 2)	1632.1	P	Standard	27.3642	403		0.00394886	0.00146532	0.00302819	0.00856863	0.00418597	0.000129246	0.00194297	0.00104855	0.00148986	0.000650458	0.00181995	0.00110627	0.00114525	0.00387936	0.01798	0.00581888	0.00399582	0.00738287	0.00202682	0.00674318	0.0108508	0.00593772	0.00318276	0.0168402	0.00696779	0.0154263	0.00638109	0.0104478	0.0202237	0.0184617	0.00440624	0.00983149	0.0119942	0.0058537	0.0123834	N.D.	0.00411865	0.00790656	N.D.	0.000859459	0.00386804	0.00427294	0.00253447
Lyxose (1MEOX 4TMS) isomer 1	1641.1	P	Standard	27.5198	217		0.00374186	0.000401349	0.00079437	0.00130068	0.00166315	0.00142982	0.00456561	0.0170518	0.00123215	0.00217837	0.00194929	0.000829127	0.00195374	0.00192342	N.D.	N.D.	N.D.	N.D.	0.00301529	N.D.	N.D.	0.000526582	0.00101836	N.D.	N.D.	N.D.	0.000949397	N.D.	N.D.	N.D.	N.D.	N.D.	0.00921077	0.000193567	N.D.	0.0026095	0.00108074	N.D.	0.00010215	0.000477987	N.D.	0.000995731	0.000603586
Arabinofuranose (4TMS) isomer 3	1644.8	P	Database	27.6448	217	858	0.00490613	0.000425657	0.000540284	0.00109249	0.00351769	0.00274173	0.00537209	0.00893947	0.00266469	0.00398852	0.00190375	0.00175837	N.D.	N.D.	N.D.	N.D.	N.D.	N.D.	N.D.	N.D.	N.D.	0.00126861	0.000758953	N.D.	N.D.	N.D.	N.D.	N.D.	N.D.	N.D.	N.D.	N.D.	N.D.	N.D.	N.D.	N.D.	N.D.	N.D.	N.D.	0.0004252	0.000267136	0.00238298	0.00127514
Gluconic acid (1MEOX 5TMS)	1644.43	P	Database	27.6495	204	848	N.D.	N.D.	N.D.	N.D.	N.D.	N.D.	N.D.	N.D.	N.D.	N.D.	N.D.	N.D.	0.00100207	0.00077464	N.D.	N.D.	0.00154265	N.D.	0.00375403	0.000136225	N.D.	N.D.	N.D.	N.D.	0.000874609	N.D.	0.00314857	N.D.	N.D.	N.D.	N.D.	N.D.	0.00979632	0.00125609	N.D.	0.00559178	0.00293283	N.D.	0.000902523	N.D.	N.D.	N.D.	N.D.
3-Deoxy-pentonic acid (4TMS)	1645.7	P	Database	27.68	245	697	0.00402458	0.00191415	0.00117142	0.00552426	0.00207163	0.00274207	0.000965665	0.00506463	0.00260673	0.00351847	0.00061136	0.000788178	0.000171242	0.000236176	0.0017985	0.00044118	0.00260369	0.000961445	0.000268915	0.000724374	0.00240152	0.00205632	0.000742751	0.00160706	0.00158102	0.00279986	0.00172005	0.0024672	0.00211924	0.0017929	0.000739203	0.00239061	N.D.	0.00186434	0.00309785	0.00034195	0.00114867	0.00141498	0.0029121	0.00172984	0.00161622	0.00170433	0.00249602
Lyxose (1MEOX 4TMS) isomer 2	1652.55	P	Standard	27.7888	217		N.D.	N.D.	N.D.	N.D.	0.000195934	N.D.	N.D.	N.D.	N.D.	N.D.	N.D.	N.D.	N.D.	N.D.	0.000106934	N.D.	N.D.	N.D.	0.000866502	N.D.	N.D.	N.D.	0.000367403	0.000484743	N.D.	N.D.	0.00328998	N.D.	N.D.	0.00157425	N.D.	N.D.	0.00346323	0.000237362	N.D.	0.00083351	0.000822054	N.D.	N.D.	N.D.	N.D.	N.D.	N.D.
Ribose (1MEOX 4TMS)	1659.5	P	Database	27.7981	307	945	0.00122086	0.00269715	0.00233487	N.D.	0.00140801	0.000231452	N.D.	N.D.	0.000754008	0.000190574	N.D.	N.D.	N.D.	0.000108784	N.D.	0.00032785	N.D.	0.00033439	N.D.	0.000204701	0.00029938	N.D.	0.000751539	0.000320831	0.000220371	N.D.	0.0012257	N.D.	0.000465464	0.00202311	N.D.	N.D.	0.000998195	N.D.	N.D.	0.00134083	N.D.	N.D.	0.000898438	0.00258803	0.000257161	0.00123218	0.00307609
Similar to Phloroglucinol (3TMS)	1660.93	P	Database	27.895	342	909	N.D.	N.D.	N.D.	N.D.	N.D.	N.D.	N.D.	N.D.	N.D.	N.D.	N.D.	N.D.	N.D.	N.D.	N.D.	N.D.	N.D.	N.D.	0.000209986	8.79665e-05	N.D.	N.D.	N.D.	N.D.	0.000178257	N.D.	N.D.	N.D.	7.52786e-05	0.00043874	N.D.	0.000868647	0.000302296	N.D.	0.000319934	0.000185087	0.000528837	0.00109588	0.000136068	N.D.	N.D.	N.D.	N.D.
Similar to 5-Hydroxytryptophan (4TMS)	1662.63	NP	Database	28.2188	290	855	0.0166181	0.0235797	0.0172985	0.0142557	0.0221228	0.00596019	0.0220073	0.0128696	0.00896814	0.00754077	0.00974171	0.0338411	0.019338	0.00902097	0.0199088	0.0116213	0.0175654	0.016926	0.0134837	0.0136139	0.0149687	0.0174401	0.0156369	0.0180354	0.0221327	0.0183462	0.0203877	0.0137837	0.0085338	0.0102764	0.0315525	0.0262436	0.0173021	0.0162985	0.0198269	0.0218274	0.0146375	0.0111127	0.0188988	0.0221313	0.018778	0.0166969	0.00871872
Arabinofuranose (4TMS) isomer 4	1672.9	P	Database	28.446	217	914	0.00708667	0.00124236	0.00207992	0.00314993	0.00367376	0.00313706	0.00898572	0.0332771	0.00322149	0.00470835	0.00489027	0.00189729	0.00468835	0.00386496	N.D.	N.D.	N.D.	N.D.	0.00804478	N.D.	N.D.	N.D.	0.00115071	N.D.	N.D.	N.D.	0.00215207	N.D.	N.D.	0.000322155	N.D.	N.D.	0.0178319	N.D.	N.D.	0.0058046	0.00114956	N.D.	0.00112671	0.00139062	N.D.	0.00291781	0.0010449
Xylitol (5TMS)	1690.3	P	Standard	29.395	217		0.00348614	0.00398663	0.00350997	0.003463	0.00135026	0.00993003	0.0136285	0.0285774	0.0128556	0.0159846	0.0143656	0.00605122	0.00630516	0.0036426	0.0137006	0.0153579	0.0226485	0.0182077	0.00928103	0.0162791	0.0226587	0.0197261	0.0258182	0.0136243	0.0149177	0.0168245	0.01891	0.0258266	0.0173533	0.0278335	0.0251963	0.0105166	0.00813031	0.0210824	0.013538	0.0211694	0.00813061	0.0105852	0.00995745	0.00598041	0.00535737	0.0261662	0.0160426
Levoglucosan (3TMS)	1695.4	P	Database	28.8666	204	898	0.000802374	N.D.	N.D.	0.000280493	0.00129729	0.00279594	0.00395225	0.00553235	0.0036994	0.00236499	0.00107699	N.D.	0.000691711	N.D.	0.00134527	0.00121414	0.00235443	0.00199039	0.000402274	0.00150592	0.0031646	0.00232164	0.00246547	0.000324888	0.00192406	0.000590395	0.000475151	0.0021576	0.000428342	0.00244016	0.0021797	0.000866711	0.00116032	0.00060778	0.00141243	0.00196182	0.000591677	0.000651412	0.0022516	N.D.	0.000156897	0.00219334	0.000284017
Fucose (1MEOX 4TMS) isomer 1	1709.95	P	Database	29.2801	117	799	0.00203898	0.00151937	0.00105019	0.00173346	0.00266372	N.D.	N.D.	0.000602288	N.D.	N.D.	0.00113772	N.D.	8.69762e-05	N.D.	0.000564771	0.000476035	0.000419964	N.D.	N.D.	N.D.	N.D.	N.D.	N.D.	N.D.	N.D.	0.000191132	0.000808078	0.000325376	N.D.	0.000865438	N.D.	N.D.	0.00170966	0.000217793	0.000789793	0.000255936	0.000372114	N.D.	N.D.	N.D.	N.D.	N.D.	0.000335251
Ribitol (5TMS)	1714.1	P	Standard	29.5139	217		0.00402579	0.00233639	0.00423617	0.00321505	0.00364369	0.00623858	0.00738872	0.0170967	0.0088368	0.0168933	0.00493988	0.00209099	0.00318471	0.00248486	0.00852341	0.0151147	0.0177195	0.0157572	0.0138976	0.0154623	0.0156428	0.014065	0.024698	0.0109654	0.0146496	0.01117	0.020679	0.0144535	0.0159035	0.0138113	0.0180635	0.00599511	0.0176064	0.0188632	0.0105323	0.0138202	0.0120509	0.00782712	0.00663428	0.00449652	0.00445783	0.00653264	0.00347814
Putrescine (4TMS)	1726.13	P	Standard	29.6968	174		0.00182196	0.00453254	0.00255984	0.00176957	0.00266614	0.000794001	0.00166945	0.00138252	0.00117903	0.00226586	0.00125064	0.000805803	0.00161845	0.000529485	0.000868567	0.0013238	0.00146067	0.00148372	0.00150893	0.00247108	0.000970064	0.000686076	0.00182035	0.00178967	0.00148712	0.000657302	0.00188595	0.000551542	0.00115423	0.00263226	0.00241	0.000922234	0.00140089	0.00110043	0.000788006	0.00162301	0.00123013	0.00117953	0.000586074	0.00243776	0.0015719	0.0018066	0.000530894
Ornithine (3TMS) isomer 2	1743.3	P	Standard	30.164	186		0.00109592	0.000774546	0.000295152	0.00105751	0.00499588	0.000162188	0.00714215	N.D.	0.000975435	0.000433525	0.00256308	N.D.	N.D.	N.D.	0.0541371	0.0187444	0.000639059	0.0326655	0.00596584	0.0367146	0.00434607	0.0100052	0.0033557	0.0351722	0.00156882	0.0190236	0.0117304	0.00592904	0.0337695	0.0410071	0.0193982	0.0378633	0.058434	0.0070324	0.0465386	0.00154715	0.0159315	0.0261315	0.0284809	0.0115933	0.00193913	N.D.	N.D.
cis-Aconitic acid (3TMS)	1747.95	P	Standard	30.305	375		0.0296837	0.022194	0.022665	0.0218934	0.0357474	0.00701202	0.0154669	0.0214679	0.0316413	0.00514529	0.00719706	0.0115598	0.0100482	0.0155437	0.0636181	0.0113427	0.0209513	0.00662761	0.0302483	0.0107793	0.0228604	0.0110277	0.00219082	0.0207002	0.00856736	0.018254	0.0113835	0.0183354	0.0211601	0.0544612	0.00882033	0.0416181	0.00785716	0.00782279	0.0779364	0.00260499	0.0125713	0.0109136	0.00749148	0.00511285	0.0189844	0.00211734	0.0215077
Glycerol-4-Phosphate (4TMS)	1758.48	NP	Standard	30.6514	299		N.D.	N.D.	N.D.	N.D.	N.D.	N.D.	N.D.	N.D.	N.D.	N.D.	N.D.	N.D.	N.D.	N.D.	0.000351893	N.D.	0.000135672	N.D.	0.000360057	N.D.	0.000580039	0.000617894	0.000723813	0.000659013	0.000315765	0.000683503	0.00188049	0.00182148	N.D.	N.D.	N.D.	N.D.	N.D.	0.000986617	N.D.	0.00297529	0.000960136	N.D.	0.000492473	N.D.	N.D.	0.000901288	N.D.
Allantoin (derivative 4)	1759.45	P	Standard	30.7069	243		0.0206435	0.00661604	0.00895995	0.0352501	0.0280409	0.00453578	0.0293043	N.D.	0.00460694	0.00653475	0.0184951	0.00544641	N.D.	0.0122849	0.0635756	0.0256637	0.0207647	0.0351614	0.00873467	0.0385748	0.0394745	0.0312698	0.0176996	0.056314	0.0217728	0.0701958	0.0240035	0.0570079	0.0776686	0.0609477	0.0262437	0.0621422	0.0489262	0.0244957	0.0574086	0.00147937	0.0195403	0.0266896	0.0158517	0.0224309	0.00799554	0.0199008	0.00297906
Fructose (5TMS) isomer 1	1796.8	P	Standard	31.8454	437		0.00140398	0.000193315	0.000818564	0.00149764	0.000646697	N.D.	N.D.	N.D.	0.00150414	N.D.	0.000172977	0.000157821	0.00155149	N.D.	N.D.	0.00187171	0.00048355	0.000679726	N.D.	N.D.	0.000488714	N.D.	N.D.	0.00268412	0.000226153	N.D.	N.D.	0.000318891	0.000281173	0.00460603	0.000573683	0.00384037	0.0590867	0.000263175	N.D.	N.D.	0.0164293	0.00252406	0.00139518	0.00236813	N.D.	N.D.	N.D.
Ornithine (4TMS)	1808.7	P	Standard	31.9012	142		N.D.	N.D.	N.D.	N.D.	N.D.	N.D.	N.D.	N.D.	N.D.	N.D.	N.D.	N.D.	N.D.	N.D.	0.0533822	N.D.	N.D.	0.040712	N.D.	N.D.	N.D.	N.D.	N.D.	0.0154293	N.D.	N.D.	N.D.	N.D.	0.00606695	0.0615654	N.D.	0.0381457	0.0611927	N.D.	0.0140921	N.D.	N.D.	0.0311039	0.0490208	N.D.	N.D.	N.D.	N.D.
Shikimic acid (4TMS)	1809	P	Standard	32.0086	255		N.D.	N.D.	N.D.	0.00056288	0.00328858	0.732453	0.439116	0.758841	0.399566	0.965895	0.2159	0.095228	0.0117993	0.002895	0.0831214	0.0319647	0.0708225	0.106842	0.00953414	0.0646066	0.129046	0.212594	0.160617	0.00753008	0.0897169	0.224971	0.077923	0.14957	0.0951434	0.149134	0.0944299	0.033267	N.D.	0.125251	0.168328	0.0560147	0.0424809	0.0693964	0.0123966	0.0264547	0.00314977	0.00970804	0.0658808
Protocatechuic acid (3TMS)	1812.65	P	Standard	32.0424	370		N.D.	0.000216201	N.D.	0.000434214	N.D.	N.D.	N.D.	N.D.	N.D.	N.D.	N.D.	N.D.	N.D.	N.D.	0.000340997	0.000196708	N.D.	N.D.	N.D.	N.D.	N.D.	N.D.	N.D.	0.000170218	N.D.	0.00042965	N.D.	0.000393999	N.D.	N.D.	N.D.	N.D.	N.D.	N.D.	0.000813458	N.D.	0.000439929	0.000211194	N.D.	N.D.	N.D.	N.D.	N.D.
Citric acid (4TMS)	1811.77	P+NP	Standard	32.1212	363		0.531919	0.2607	0.255341	0.279316	0.394377	0.0762153	0.168666	0.284111	0.27528	0.0770763	0.138935	0.149207	0.120694	0.196519	0.700728	0.193816	0.239634	0.116793	0.314354	0.120641	0.332392	0.150491	0.0433014	0.215616	0.133493	0.259952	0.161533	0.259701	0.279534	1.08129	0.132688	0.528585	0.121551	0.129882	0.992654	0.0487692	0.172986	0.17931	0.113768	0.0454904	0.240564	0.0390325	0.245138
Arginine [-NH3] (3TMS)	1819.88	P	Standard	32.2295	256		0.00086861	0.0008535	0.000751216	0.000572782	0.00146458	0.000120936	0.00101613	0.000684932	0.001081	0.00049113	0.000329585	0.000789379	0.0005739	0.00054295	0.0340997	0.00483595	0.000682765	0.0210983	0.000957401	0.015436	0.000483092	0.000259887	0.000286366	0.0113954	0.00021928	0.00221604	0.000214104	0.000675995	0.00683286	0.0343882	0.00224208	0.0316909	0.0375973	0.000224877	0.010698	0.000309714	0.00245421	0.0196739	0.0240052	0.000456506	0.000686173	0.000191775	0.000545423
Homogentisic acid (3TMS)	1828.6	P	Standard	32.4421	384		0.000391256	N.D.	N.D.	N.D.	N.D.	N.D.	N.D.	0.000865	N.D.	N.D.	N.D.	N.D.	N.D.	N.D.	0.000459392	0.00851484	0.00368551	0.0125268	0.000354021	0.00381578	0.013869	0.00418999	0.00272117	0.00391433	0.00395107	0.00667813	0.00114821	0.00220796	0.00633514	0.000368645	0.00555996	0.00258922	N.D.	0.00320966	0.00311094	N.D.	N.D.	0.00065905	0.00050948	N.D.	N.D.	N.D.	N.D.
Galactaric acid (6TMS)	1835.67	P	Database	32.6431	292	566	N.D.	N.D.	N.D.	N.D.	N.D.	N.D.	N.D.	N.D.	N.D.	N.D.	N.D.	N.D.	N.D.	N.D.	0.000474424	N.D.	N.D.	N.D.	N.D.	N.D.	N.D.	N.D.	N.D.	N.D.	N.D.	N.D.	N.D.	N.D.	N.D.	0.00174033	N.D.	N.D.	N.D.	N.D.	0.00127417	N.D.	N.D.	0.000391849	N.D.	N.D.	0.000208358	N.D.	N.D.
Tetradecanoic acid (1TMS)	1843.7	NP	Sandard	32.8039	286		N.D.	0.00014934	0.0014008	0.00200518	0.00042563	0.000995266	5.05623e-05	0.00043783	0.00139842	0.00152296	N.D.	0.000231624	0.000728874	0.00138896	0.00544602	0.00551738	0.00897194	0.00504717	0.00963535	0.00361014	0.00918185	0.00859421	0.00728263	0.00749843	0.00858816	0.008582	0.00684692	0.00858404	0.00699448	0.00906384	0.00669865	0.00570804	0.000400592	0.00606942	0.00580938	0.0119448	0.010174	0.00641975	0.00888375	0.000517656	0.00123314	0.00191075	0.000407408
Lysine (3TMS)	1843.8	P	Standard	32.8334	200		0.0146582	0.00880869	0.0137455	0.00997131	0.0270322	0.0239848	0.0273095	0.0177035	0.0161504	0.0301161	0.0128955	N.D.	N.D.	N.D.	0.0757702	0.0411209	N.D.	0.0573798	0.030954	0.0716875	0.0335009	0.034442	0.0296531	0.0588883	0.0146625	0.054065	0.0446896	N.D.	0.0708629	0.0898447	0.0510982	0.119833	0.120847	0.0339516	0.0868456	0.0254368	0.0707659	0.0699393	0.0698757	0.0126634	0.000455284	0.00683835	N.D.
Fructose (1MEOX 5TMS) isomer 1	1863.35	P+NP	Standard	33.4511	217		0.354169	0.160207	0.464328	0.339458	0.238652	0.141116	0.184809	1.99527	0.176702	0.467169	0.395799	0.134853	0.472946	0.550018	0.680465	0.658983	0.741493	0.911435	2.04943	0.925814	0.802431	0.384803	0.751226	0.893193	0.830254	0.866223	1.65511	0.337743	0.709473	0.878942	1.03947	0.945839	2.61852	0.68753	0.805795	1.02157	1.0715	0.507337	0.719093	0.161459	0.0258182	0.186366	0.078331
Fructose (1MEOX 5TMS) isomer 2	1873.9	P+NP	Standard	33.6752	217		0.224434	0.0969684	0.303934	0.222117	0.148816	0.0874718	0.113813	1.43946	0.111403	0.320616	0.261967	0.0805932	0.304117	0.345859	0.0202574	0.0638794	0.134289	0.0932343	1.55635	0.0626605	0.0264758	0.134974	0.451843	0.177701	0.0337436	0.0275592	1.09666	0.115045	0.11114	0.172255	0.0465792	0.0122938	2.1967	0.394158	0.0522398	0.643831	0.685466	0.0455014	0.133762	0.100608	0.0158819	0.11242	0.0486411
Galactose (1MEOX 5TMS) isomer 1	1877.5	P+NP	Standard	33.9195	319		0.0117045	0.22922	0.196899	0.484516	0.338078	0.470479	0.0219966	0.0375925	0.352436	1.06524	0.269641	0.22291	0.364989	0.481017	0.0203206	0.047569	0.103464	0.0768304	1.94813	0.0482848	0.055113	0.126446	0.451888	0.15767	0.0385995	0.0368463	0.533783	0.0848226	0.13238	0.156288	0.0397308	0.0301365	1.13632	0.404187	0.0023708	0.524697	0.722762	0.0381272	0.158969	0.197863	0.11636	0.278379	0.241371
Glucose (1MEOX 5TMS) isomer 1	1880.78	P	Standard	33.8469	319		0.904227	0.0172755	0.365607	0.461629	0.484918	0.400123	0.81039	3.49045	0.307193	1.09301	0.816013	0.0308059	0.619522	0.416669	0.00966741	0.00609627	0.0343851	0.0353817	1.79666	0.0232761	0.0234219	0.114832	0.276854	0.0283997	0.0209919	0.0109165	0.77635	0.0384233	0.0490182	0.0723682	0.0146507	0.0247519	2.00163	0.159281	0.0650625	0.278846	0.264827	0.0511381	0.0770192	0.0725542	0.0169123	0.258238	0.0161395
Galactose (1MEOX 5TMS) isomer 2	1893.6	P	Standard	34.355	319		0.0150997	0.0365965	0.00764808	0.0596932	0.0209537	0.0178624	0.0153648	0.0377285	0.0185006	0.0296316	0.015214	0.00680917	0.0015598	N.D.	0.00319018	0.00134407	0.000953481	0.00253563	0.0195632	0.00151522	0.00344818	0.00572645	0.0299128	0.00634606	0.00410478	0.00187563	0.00815245	0.00177727	0.00284361	0.0224703	0.00126131	0.00248252	N.D.	0.0306761	0.00253466	0.007709	0.0122458	0.0034597	0.00483464	0.00394461	0.00199157	0.0113053	N.D.
Glucose (1MEOX 5TMS) isomer 2	1901.8	P	Standard	34.435	319		0.234977	0.0157665	0.122355	0.162773	0.116555	0.134639	0.206273	1.12478	0.107153	0.391754	0.190754	0.0479899	0.140807	0.152612	0.00270425	0.00124682	0.0011606	0.00144323	0.744369	0.00319501	N.D.	0.00507149	0.162603	0.00251929	N.D.	0.00115171	0.193929	0.00467689	0.00449831	0.00629382	0.00405088	0.00525417	0.883715	0.0245965	0.000840822	0.190562	0.0551574	0.00452107	0.00951138	0.0432513	0.0209353	0.0845576	0.0468485
3-Deoxy-arabino-hexaric acid (5TMS)	1912.1	P	Database	34.6159	245	727	0.00132152	0.000552024	0.00103394	0.00177207	0.00119214	0.000142547	0.000107106	0.00165665	0.00030498	0.000751282	N.D.	N.D.	N.D.	N.D.	N.D.	N.D.	0.00038013	0.000110224	N.D.	N.D.	0.000777265	N.D.	0.000257533	N.D.	N.D.	N.D.	0.000140011	N.D.	0.000297615	0.00117896	N.D.	N.D.	N.D.	N.D.	0.00028635	N.D.	N.D.	N.D.	0.000323681	N.D.	N.D.	N.D.	N.D.
L-Lysine (4TMS)	1913.4	P	Standard	34.6474	317		N.D.	N.D.	0.000175659	N.D.	0.00071324	0.000533353	0.00132951	N.D.	0.000258218	0.00116457	N.D.	N.D.	N.D.	N.D.	0.0696691	0.00986962	0.000292706	0.0231391	0.00177596	0.037155	0.00266908	0.00570472	0.00101193	0.0196526	0.0034117	0.0106265	0.00559019	0.00226176	0.0261144	0.0432672	0.00981596	0.0901036	0.0668626	0.00638195	0.0324073	0.00449424	0.025943	0.0558519	0.0383912	0.000671752	N.D.	N.D.	N.D.
Mannitol (6TMS) isomer 1	1919.53	P	Standard	34.9927	319		0.00862653	0.00685736	0.00862213	0.00582206	0.0100676	0.0271103	0.0250027	0.0331285	0.0247924	0.0436163	0.00789459	0.00293438	0.00344532	0.00247543	0.0155441	0.0188601	0.0284432	0.0172618	0.0148632	0.0225412	0.0187414	0.0207805	0.0302018	0.0184963	0.0202593	0.0208073	0.0252581	0.0244833	0.0200656	0.0255262	0.0246025	0.00843618	0.0232622	0.0252852	0.0141772	0.0189438	0.0261367	0.0130803	0.0144179	0.00784893	0.00594514	0.0120962	0.00693718
Mannitol (6TMS) isomer 2	1926.45	P	Standard	35.1049	319		0.000369429	0.000196693	0.00104709	N.D.	N.D.	N.D.	N.D.	N.D.	N.D.	0.000536952	0.000558351	N.D.	N.D.	N.D.	N.D.	0.000466444	N.D.	N.D.	0.00225162	0.000459956	0.000163906	0.0011617	0.00223968	0.000618623	0.000178439	0.000599984	0.00046232	0.000714195	0.000601072	0.000328684	0.000517911	N.D.	N.D.	N.D.	0.000334655	0.000857815	N.D.	N.D.	0.000901932	0.000576888	0.000205753	N.D.	0.000449449
L-Tyrosine (3TMS)	1929.7	P	Standard	35.2525	218		N.D.	N.D.	N.D.	N.D.	0.000180265	N.D.	N.D.	N.D.	N.D.	N.D.	N.D.	N.D.	N.D.	N.D.	0.0038326	N.D.	N.D.	0.00182501	0.00124891	N.D.	N.D.	N.D.	0.000968347	N.D.	N.D.	0.000860534	N.D.	N.D.	0.000648311	0.011244	N.D.	0.00315679	0.00609736	N.D.	N.D.	0.00192328	0.00208761	0.00583144	0.00543611	N.D.	N.D.	N.D.	N.D.
L-Ascorbic acid (4TMS)	1938.6	P	Standard	35.3558	332		N.D.	N.D.	N.D.	N.D.	N.D.	N.D.	N.D.	N.D.	N.D.	N.D.	N.D.	N.D.	N.D.	N.D.	0.0013476	0.00816785	0.00606094	0.00364546	N.D.	0.00140769	0.00811858	0.000290125	0.00148301	0.00392958	0.00187672	0.00203785	0.00271949	0.00348097	0.00374366	0.0094657	0.00384667	0.0108431	0.0105731	0.00181339	0.00160836	N.D.	0.00356901	0.00119154	0.00804404	N.D.	N.D.	N.D.	N.D.
Pentadecanoic acid (1TMS)	1941.5	NP	Standard	35.4441	299		0.000279008	0.000835543	0.000955772	0.00229596	0.00121503	0.000542249	0.000403136	0.000403108	0.00100822	0.000269953	0.00122005	0.000301673	0.00254203	0.00409516	0.00417211	0.00956585	0.0171531	0.00829727	0.0110615	0.00378074	0.0124553	0.00411078	0.00987223	0.00776839	0.00517149	0.00421346	0.00851309	0.0116081	0.00570989	0.0157857	0.00398729	0.00470233	0.00273395	0.00376612	0.0057971	0.0355961	0.00645783	0.00606697	0.00664151	0.00211871	0.000898413	0.00261252	0.00134917
Similar to Gluconic acid (6TMS) 1	1951.63	P	Database	35.7775	292	873	N.D.	N.D.	N.D.	9.89498e-05	N.D.	0.000155359	0.000151316	0.00284826	0.000802796	0.000587673	N.D.	N.D.	N.D.	N.D.	N.D.	N.D.	N.D.	N.D.	N.D.	N.D.	N.D.	N.D.	N.D.	N.D.	N.D.	N.D.	N.D.	N.D.	N.D.	N.D.	N.D.	N.D.	N.D.	N.D.	N.D.	N.D.	N.D.	N.D.	N.D.	N.D.	N.D.	N.D.	N.D.
Similar to Gluconic acid (6TMS) 2	1979.97	P	Databse	36.4808	292	907	0.0135485	0.0200987	0.0326919	0.0267927	0.0205501	0.00929529	0.00292842	0.00888253	0.00668268	0.00584782	0.00522754	0.00250222	0.000643501	0.00075551	0.00218292	0.00251218	0.00878535	0.00508049	0.00742641	0.00506393	0.00313642	0.0054466	0.00701085	0.00233647	0.00483752	0.00665578	0.011549	0.0079758	0.00601696	0.0157035	0.00282803	0.000440616	0.009599	0.00547354	0.00509628	0.00412812	0.00510343	0.00390986	0.00650938	0.0121821	0.00123997	0.00308511	0.000409403
Pantothenic acid (3TMS)	1983.4	P	Database (NIST & GMD)	36.5313	247	791	N.D.	N.D.	N.D.	N.D.	N.D.	N.D.	N.D.	N.D.	N.D.	N.D.	N.D.	N.D.	N.D.	N.D.	N.D.	0.000456244	0.000542033	N.D.	N.D.	N.D.	0.00195812	N.D.	N.D.	0.00157355	N.D.	N.D.	0.000851631	N.D.	N.D.	0.00045062	0.00104826	0.000186879	0.0015232	0.000604403	N.D.	N.D.	N.D.	N.D.	0.000789392	N.D.	N.D.	N.D.	N.D.
Similar to Gluconic acid (6TMS) 3	1984.2	P	Database	36.6034	292	883	N.D.	N.D.	N.D.	N.D.	N.D.	N.D.	N.D.	0.00237724	0.000270782	N.D.	0.000883827	N.D.	N.D.	N.D.	0.000411083	N.D.	0.00134366	N.D.	N.D.	N.D.	N.D.	N.D.	0.000330931	N.D.	N.D.	0.000954318	0.000425864	0.000918226	N.D.	N.D.	0.000160357	N.D.	N.D.	0.000421562	0.000358372	0.000176196	0.000346659	N.D.	N.D.	0.00052171	0.000388816	N.D.	N.D.
Similar to Gluconic acid (6TMS) 4	1988.27	P	Database	36.7046	292	897	0.00225389	N.D.	0.000478058	0.00473222	0.00167193	0.00200278	N.D.	N.D.	N.D.	0.00598167	N.D.	0.00147877	N.D.	N.D.	N.D.	0.000809466	0.00600044	N.D.	0.00297384	0.000378855	0.0029023	0.000938172	N.D.	0.00131193	N.D.	0.00149503	0.00253171	0.00786712	0.00299519	0.000906746	N.D.	0.00406405	0.00227552	0.00347796	N.D.	0.000938595	N.D.	0.000787152	N.D.	0.000618534	0.00619735	0.00535088	0.00315179
Gluconic acid (6TMS)	2001.9	P	Standard	36.9828	292		0.00280937	N.D.	0.00112375	0.00234059	N.D.	0.00117429	0.00053445	0.0106847	0.00416102	0.00325598	N.D.	N.D.	N.D.	N.D.	0.00543762	0.00680796	0.00513889	0.00798745	0.00295766	0.00621813	0.0069221	0.00280885	0.00515084	0.00628859	0.00520592	0.0080464	0.00562904	N.D.	0.0073262	0.00801088	0.00415203	0.00663595	0.00742603	0.00557044	0.0118123	0.00223701	0.00417885	0.00399965	0.0113689	N.D.	N.D.	N.D.	N.D.
Palmitoleic acid (1TMS)	2011.55	NP	Standard	37.2443	311		N.D.	N.D.	N.D.	0.00063085	0.000839302	N.D.	N.D.	0.000134034	0.000250485	N.D.	N.D.	N.D.	N.D.	0.000365055	0.00108845	0.00528816	0.0100252	0.00440216	0.0045041	0.00501893	0.0120565	0.00211313	0.00835756	0.00764716	0.00177581	0.00299949	0.00495369	0.0123399	0.00471559	0.0102262	0.00292445	0.00221564	0.00128876	0.00317285	0.000807005	0.0283602	0.00355181	0.00422272	0.00304066	0.000367333	N.D.	N.D.	N.D.
Inositol, scyllo (6TMS)	2016.33	P	Database (NIST & GMD)	37.3613	318	902	1.02523	0.479351	1.0664	1.2606	0.750977	1.89419	1.1956	2.13643	1.94656	2.41965	0.615686	0.459964	0.246352	0.368112	0.00129102	0.00256197	0.00257528	0.00399131	0.00101559	0.00296921	0.00314918	0.00119099	0.00170425	0.00511325	0.00405959	0.00357348	0.00677611	0.0034882	0.00430276	0.00280701	0.00290228	0.00442801	0.00126367	0.00182984	0.00308915	0.00170418	0.00062259	0.0017828	0.00650128	0.749219	0.350452	0.565058	0.36212
Hexadecanoic acid (1TMS)	2040.1	NP+P	Standard	37.9725	313		0.017974	0.0522963	0.0588683	0.0542072	0.0318394	0.0659783	0.0504289	0.0161403	0.0535808	0.0504582	0.0110979	0.0287191	0.140753	0.120347	0.0534733	0.11476	0.283641	0.0829473	0.139031	0.0652799	0.194495	0.0865068	0.159421	0.119406	0.124209	0.0955383	0.110533	0.204251	0.0852016	0.140094	0.0745955	0.0787851	0.0546871	0.0698678	0.0692105	0.620994	0.163017	0.104654	0.0928147	0.0472536	0.0647121	0.0968052	0.0750184
Dopamine (3TMS)	2066.15	P	Standard	38.2556	174		N.D.	N.D.	N.D.	N.D.	N.D.	N.D.	N.D.	N.D.	N.D.	N.D.	0.00973011	N.D.	N.D.	N.D.	N.D.	N.D.	N.D.	N.D.	N.D.	N.D.	N.D.	N.D.	N.D.	N.D.	N.D.	N.D.	N.D.	N.D.	N.D.	N.D.	N.D.	N.D.	N.D.	N.D.	N.D.	N.D.	N.D.	N.D.	N.D.	N.D.	N.D.	0.0115222	N.D.
Inositol, myo (6TMS)	2076.3	NP	Standard	38.7464	305		N.D.	0.00102611	0.00470006	0.00329125	N.D.	N.D.	N.D.	N.D.	0.00071279	N.D.	0.00189472	0.00045196	N.D.	N.D.	0.000449846	0.00324788	0.00585344	0.0364099	0.00647832	0.00264731	N.D.	0.00082998	0.0030181	0.00756942	0.0058785	0.0101228	0.00348178	0.00157061	0.0145861	0.00657511	0.0140061	0.00111936	0.00422163	0.00548948	N.D.	0.0063424	0.00480727	N.D.	N.D.	N.D.	N.D.	N.D.	N.D.
Sedoheptulose (1MEOX 6TMS) isomer 1	2097.66	P	Database (NIST)	39.253	319	819	0.000737464	0.000565839	0.00112292	0.000533726	0.000818895	0.00318122	N.D.	0.00898532	0.00203725	0.00266077	0.00174546	0.000485719	0.00160154	0.000611509	0.00260942	0.00144534	0.00403052	N.D.	0.00265594	0.00810706	0.00136327	N.D.	0.00244572	0.00269895	0.00175761	0.00807429	0.00203445	0.00628986	0.00222342	0.010307	0.00339543	0.00440523	0.00659582	0.00188463	0.00368763	0.00184626	0.00808625	0.00393066	0.00292166	0.000544418	0.000901321	0.00265954	N.D.
Sedoheptulose (1MEOX 6TMS) isomer 2	2100.7	P	Database	39.3183	319	867	N.D.	0.000762666	0.000256089	N.D.	0.000277178	0.00323458	0.00540955	0.0121733	0.00591275	0.00776254	0.00627079	0.00148124	0.00179663	0.000894682	0.0074047	0.0122507	0.0107952	0.014012	0.010138	0.0123699	0.0140216	0.0108166	0.0166932	0.0126879	0.0120033	0.0162292	0.0159267	0.0140185	0.0164073	0.0164198	0.0154161	0.00283967	0.0146863	0.0138212	0.016264	0.0111123	0.0100627	0.00700545	0.00564836	0.00190775	0.00284382	0.00542325	0.00266879
cis-10-Heptadecenoic acid (1TMS)	2112.3	P	Standard	39.5844	325		N.D.	N.D.	N.D.	N.D.	N.D.	N.D.	N.D.	N.D.	N.D.	N.D.	N.D.	N.D.	N.D.	N.D.	0.00117184	0.00181058	0.00444323	0.00176119	0.00182942	0.00136202	0.00671548	0.000367733	0.00271437	0.00198667	0.000278188	0.000984553	0.00163858	0.00365165	0.00136584	0.00522514	0.000647174	0.00109471	N.D.	0.00062408	0.000728462	0.00972524	0.00232108	0.00362084	0.00151043	N.D.	N.D.	N.D.	N.D.
Sedoheptulose (1MEOX 6TMS) isomer 3	2114.07	P	Database	39.6085	319	858	0.000483923	0.000421879	0.000427895	0.00038626	0.000309904	0.00208249	0.00229026	0.00263104	0.00153966	0.00165174	N.D.	0.000680341	0.000771272	0.000493627	0.00201002	0.00621059	0.00022917	0.00684945	0.00527101	0.00262954	0.00748367	0.00480923	0.0121504	0.00407226	0.00231168	0.0093057	0.00636631	0.000739051	0.00323	0.0110115	0.00631012	0.00140527	0.0208456	0.00736203	0.00725084	0.00162586	0.00405123	0.00245551	0.00122503	0.00129703	0.000743482	N.D.	0.000863085
Methyl stearate	2121.45	NP	Database	39.801	298	773	N.D.	N.D.	N.D.	N.D.	N.D.	N.D.	N.D.	N.D.	N.D.	N.D.	N.D.	N.D.	N.D.	N.D.	N.D.	N.D.	0.0080013	N.D.	N.D.	N.D.	N.D.	N.D.	0.00140626	0.000481996	N.D.	N.D.	0.00112292	0.00370313	N.D.	0.00295352	N.D.	N.D.	N.D.	N.D.	N.D.	0.00406177	N.D.	N.D.	N.D.	N.D.	N.D.	N.D.	N.D.
Heptadecanoic acid (1TMS)	2138.03	NP	Standard	40.0664	327		0.000385529	0.000417919	0.000591871	0.0012037	0.000821076	0.000595518	0.000502534	0.00040997	0.000958069	0.000508607	0.000222442	0.000214664	0.00146953	0.00159873	0.00273843	0.00330031	0.00891817	0.00269982	0.00359706	0.00161335	0.00762523	0.00297777	0.00477013	0.00432954	0.00256889	0.00267245	0.0043336	0.00546326	0.00239683	0.00724926	0.00177046	0.00189857	0.00117524	0.00177555	0.00213551	0.019191	0.00462807	0.00379778	0.00239083	0.000986659	0.00075283	0.00284643	0.00166101
Tryptophan (2TMS)	2187.85	P	Standard	40.9577	202		0.000626174	0.000475702	N.D.	N.D.	0.000537793	0.000198384	N.D.	N.D.	N.D.	0.000297348	N.D.	N.D.	N.D.	N.D.	0.00128213	N.D.	N.D.	N.D.	0.00231921	N.D.	N.D.	0.000959897	0.000471489	N.D.	N.D.	0.000666727	N.D.	N.D.	N.D.	0.00449185	N.D.	N.D.	0.00117595	N.D.	N.D.	0.00140302	N.D.	0.00051487	N.D.	0.00168211	N.D.	0.000956616	N.D.
Monolaurin (2TMS)	2197.4	NP	Database	41.5237	315	757	N.D.	2.77912e-05	0.000240911	0.000192123	N.D.	0.000156254	0.000116012	0.000149159	0.000170691	0.000115356	N.D.	6.35322e-05	1.75488e-05	0.000242657	5.25636e-05	3.69426e-05	1.45723e-05	N.D.	0.000252839	0.000192384	1.54785e-05	0.00031609	N.D.	0.000282747	0.000388737	0.000213243	7.45574e-05	N.D.	6.03443e-05	N.D.	5.73236e-05	0.00018575	0.000100356	0.000101954	9.29465e-06	N.D.	0.000102345	0.00010325	5.23158e-05	9.5174e-05	0.000242618	0.000441853	5.76535e-05
Linoleic acid (1TMS)	2202.25	NP	Standard	41.6109	337	913	0.0210698	0.0351748	0.00829604	0.0449648	0.0322625	0.0235477	0.0140028	0.00492527	0.0178649	0.0135751	0.0310593	0.0187036	0.162806	0.100831	0.0465761	0.13522	0.253394	0.135322	0.111806	0.159842	0.351742	0.079943	0.231604	0.159293	0.0942613	0.0721915	0.122027	0.219176	0.139794	0.237251	0.0901632	0.0801873	0.0441063	0.0962427	0.0682459	0.853794	0.12529	0.137215	0.0951761	0.0443711	0.00936782	0.0553045	0.0813229
trans-9-Octadecenoic acid (1TMS)	2207.6	NP	Database	41.7268	117	878	0.0108425	0.0145048	0.00694707	0.0198684	0.0112987	0.02588	0.0145088	0.0153475	0.0217439	0.0145625	0.00665771	0.00250131	N.D.	0.0473099	0.026377	N.D.	N.D.	N.D.	0.0588212	0.0466767	0.0646787	0.032153	0.068566	0.0186679	0.0371098	0.0327541	N.D.	N.D.	0.0412932	0.0544616	0.0272645	0.0517794	0.025792	0.011501	N.D.	0.246055	0.0207295	0.0424939	0.0403433	0.034659	0.00490173	0.0327388	0.038489
Linolenic acid (1TMS)	2207.77	NP	Standard	41.7445	335		N.D.	N.D.	N.D.	N.D.	N.D.	N.D.	N.D.	N.D.	N.D.	N.D.	N.D.	N.D.	0.0630177	N.D.	0.0118681	0.0622322	0.129909	0.0509903	N.D.	N.D.	0.136704	N.D.	0.0822742	0.0603344	N.D.	N.D.	0.0670291	0.126125	0.0172716	0.0953326	N.D.	N.D.	N.D.	0.0267432	0.0442833	0.329023	0.0781724	0.0480286	N.D.	N.D.	N.D.	N.D.	0.0248571
Oleic acid (1TMS)	2208.53	NP	Standard	41.9054	399		N.D.	N.D.	0.00148364	0.0016351	0.00389216	0.00284996	N.D.	0.00113648	N.D.	N.D.	0.00425217	0.00562862	0.00702601	0.00218627	0.000754524	0.00373266	0.00931024	0.0023567	0.00461956	0.00306232	0.00678329	0.00341141	0.00636504	0.00740834	0.00244171	0.00187821	0.00634982	0.00566517	0.00333534	0.00375301	N.D.	N.D.	N.D.	0.0012622	N.D.	0.0170818	0.00163794	N.D.	0.00390253	0.00217867	0.00311344	0.00284987	0.00369295
Octadecanoic acid (1TMS)	2236.5	NP+P	Standard	42.2655	341		0.0109177	0.0155865	0.0324939	0.0299006	0.00792164	0.063208	0.0229149	0.00769687	0.0180941	0.0300708	0.00869832	0.0155802	0.0336613	0.0479807	0.0162244	0.0237571	0.0537469	0.0178357	0.0410822	0.0196749	0.0376851	0.0234445	0.021573	0.028272	0.0449819	0.0292474	0.0206563	0.0507918	0.0314467	0.0240071	0.0201139	0.0346626	0.02702	0.0191505	0.0227475	0.0862204	0.086145	0.0315743	0.0333758	0.0141088	0.0321233	0.0371305	0.0331991
Ethyl palmitate (2TMS)	2322.18	NP	Database	44.1966	357	756	0.000303475	0.000299646	0.000303439	0.000320988	6.56855e-05	0.000325157	0.000238009	0.000502035	3.5703e-05	0.000319978	0.000358463	0.000257054	0.00063319	0.000152962	0.000130112	0.000458535	0.000838745	0.000529836	0.000341781	0.000293972	0.000216603	0.000372875	0.000470735	0.000178604	0.000156942	0.000299372	0.000146807	0.000531428	0.000209261	0.000400087	0.000317433	0.00027482	0.000146366	0.000220029	0.000375142	0.000400492	0.000484661	0.000415225	0.000512602	0.000189309	0.000137365	0.000241606	0.000266601
Nonadecanoic acid (1TMS)	2334.8	NP	Standard	44.4413	355		N.D.	N.D.	N.D.	N.D.	N.D.	N.D.	N.D.	N.D.	N.D.	N.D.	N.D.	N.D.	N.D.	N.D.	0.000196531	8.40782e-05	0.000872966	7.82516e-05	0.00015151	N.D.	0.000526017	0.000138281	0.000534537	0.00028331	0.000128898	9.00104e-05	0.000247589	0.000636771	0.00023475	0.000825018	N.D.	N.D.	N.D.	N.D.	8.51462e-05	0.00181519	0.000197247	0.000137624	N.D.	N.D.	N.D.	0.000168682	N.D.
1-Monomyristin (2TMS)	2386.9	NP	Database	45.7051	343	894	1.66938e-05	0.000640782	0.00259539	0.00244702	0.000652107	0.00229365	0.00201848	0.00129524	0.00192519	0.00250819	N.D.	0.0010027	0.00187385	0.00475931	0.00161459	0.00190996	0.000835411	0.000880591	0.00352787	0.00135947	0.00234537	0.00265276	0.00104999	0.00338197	0.00515082	0.00373657	0.00247816	0.00258644	0.00229284	0.00134165	0.00187084	0.0032514	0.00225844	0.00199494	0.00222075	0.00312636	0.00491539	0.00310173	0.00145302	0.00166417	0.00364815	0.00512752	0.00135706
Inositol-2-phopsphate , myo- (7TMS)	2394.7	P+NP	Database (NIST & GMD)	45.4494	318	879	0.00118447	0.00308157	0.00604637	0.00632073	0.00277957	0.00932869	0.0129353	0.0160252	0.0101265	0.00843245	0.00834431	0.00615797	0.00390801	0.00799265	0.0120295	0.01571	0.0110484	0.0164388	0.00843736	0.00194591	0.0140477	0.0127507	0.0159414	0.0198401	0.0105612	0.0132978	0.0106083	0.0159241	0.010449	0.0186757	0.00944616	0.0065549	0.00408267	0.00948343	0.0184847	0.0125737	0.0133497	0.00634386	0.0146059	0.00893247	0.00776494	0.00943705	0.00686356
Eicosanoic acid (1TMS)	2432.65	NP	Standard	46.7026	369		0.000426087	0.000178019	0.000496278	0.000573565	0.000609199	0.000297029	0.000319525	0.000419974	0.000191322	0.000250421	0.000179679	0.000318199	0.000451989	0.000850425	0.000961553	0.00167692	0.00394365	0.00172526	0.00200993	0.00111403	0.00274095	0.00158299	0.00324818	0.00230371	0.00224311	0.00119617	0.00239734	0.00482956	0.00195773	0.00395141	0.00119944	0.000268521	0.000461152	0.00151776	0.00145486	0.00881359	0.00256856	0.00111788	0.00145147	0.000579716	0.000554948	0.000364385	0.000698226
Glycerol, mono-pentadecanoate (2TMS)	2482.45	NP	Database	47.4317	357	779	N.D.	7.07087e-05	4.82873e-05	8.687e-05	4.36166e-05	7.62857e-05	6.5608e-05	4.50733e-05	0.000178081	N.D.	7.53802e-05	N.D.	2.77769e-05	0.000489217	0.000370038	0.00168645	0.000655568	0.00170126	0.00117065	0.000954415	N.D.	0.000424354	0.00118434	0.00133428	0.000264875	0.000546612	0.000491287	0.000663997	0.000895829	N.D.	0.000507029	0.000901195	0.000321649	0.000831777	0.00097248	0.00105991	0.00101536	0.00112556	0.000479462	0.000396644	N.D.	0.000335029	0.000209574
2-Monopalmitin (2TMS)	2550.4	P	Database	48.9353	313	852	0.000931873	0.00472874	0.00653441	0.00593252	0.00331114	0.00848183	0.00560773	0.00160496	0.00742231	0.00828851	N.D.	0.00247008	0.005713	0.0144607	0.00313969	0.00412038	0.00859156	0.00125659	0.0081725	0.00366712	0.00734249	0.00496467	0.00403347	0.0073037	0.00988688	0.00673529	0.00670459	0.0100072	0.00562508	0.00528191	0.00363535	0.00762434	0.00452212	0.00442328	0.00356799	0.00711229	0.00904753	0.0081076	0.00158715	0.00455364	0.0100161	0.0108284	0.0048815
1-Monopalmitin (2TMS)	2579.3	NP+P	Database (NIST)	49.0701	371	860	0.000952424	0.0542168	0.112662	0.0796587	0.02804	0.0809102	0.0852214	0.0236477	0.0504488	0.112976	0.0020772	0.0391742	0.10417	0.207161	0.0814198	0.0880624	0.035182	0.0374216	0.151522	0.0847599	0.123686	0.107749	0.0265124	0.135724	0.272657	0.148166	0.0794228	0.0965134	0.0811509	0.0357796	0.0905075	0.186739	0.0943556	0.0886082	0.100663	0.142928	0.218066	0.113614	0.0516153	0.0701664	0.153431	0.231681	0.0535949
Sucrose (6TMS)	2623.95	P+NP	Standard	50.1348	361		4.81521	5.9317	6.04809	4.715	5.90832	6.95043	5.65434	5.86884	4.91036	6.19627	5.4854	2.91737	2.83021	3.21164	5.31384	3.5455	3.84789	4.78547	5.9569	4.70744	3.89453	3.39024	6.73916	4.767	5.20765	4.16393	4.58304	3.38405	4.29483	7.2254	4.74964	5.04768	4.66	4.91549	4.79335	3.16948	3.95783	4.85519	5.1296	4.75889	4.06887	6.8278	3.84228
Docosanoic acid (1TMS)	2630.1	NP	Standard	50.26	397		N.D.	N.D.	N.D.	0.000111545	0.000399164	6.89976e-05	N.D.	8.7187e-05	0.000270943	N.D.	8.54359e-05	N.D.	N.D.	0.000322531	0.000604504	0.000868224	0.000794846	0.00138438	0.000447267	0.000402123	0.000938932	0.000464482	0.00133919	0.000674165	0.000138896	0.000657465	0.00106583	0.00173071	0.00058724	0.0040562	0.000284727	0.000123096	0.000235646	0.000566846	0.000791498	0.00289722	0.00110346	0.000361541	0.000907532	N.D.	N.D.	0.000103495	0.000409196
2-Monoolein (2TMS)	2707.93	NP	Database	51.6173	408	745	0.000674934	0.00307674	0.000310274	0.00605925	0.003904	0.00464919	0.00167357	0.00100811	0.00371316	0.00119983	0.00274723	0.000489921	0.000642202	0.00320069	0.00301379	0.00943827	0.0149726	0.00977505	0.00507219	0.0113445	0.0184205	0.0052149	0.0149337	0.00924387	0.000601379	0.00386474	0.0117268	0.0155612	0.0138339	0.0328186	0.00661356	0.00790036	0.00158232	0.00674986	0.00708691	0.022839	0.00761457	0.0102803	0.0054168	0.00474633	0.000158834	0.00339496	0.00435248
Trehalose (8TMS)	2727.17	P	Standard	51.9706	361		0.0136247	0.0530614	0.0802889	0.0469761	0.0419793	0.00526116	0.00578793	0.00816213	0.005649	0.0059496	0.0667557	0.0255891	0.00265175	0.0167897	0.0172539	0.0223101	0.021927	0.037013	0.0907952	0.0689454	0.0470305	0.0876193	0.0860849	0.0427849	0.0523851	0.07375	0.0382519	0.017439	0.0773702	0.0260243	0.0420744	0.0277772	0.149337	0.0693882	0.02313	0.0131028	0.0366427	0.0158631	0.061142	0.00155336	0.0230004	0.00410953	0.00554229
Tricosanoic acid (1TMS)	2728.9	NP	Standard	52.0711	411		N.D.	N.D.	N.D.	N.D.	N.D.	N.D.	N.D.	N.D.	6.40302e-05	N.D.	N.D.	N.D.	N.D.	N.D.	0.000479566	0.000700011	0.000583387	0.000304295	N.D.	N.D.	0.000573696	0.000312021	0.000990597	0.000542646	0.000211168	0.000507497	0.000802511	0.000988967	0.000191354	0.00218485	N.D.	N.D.	0.000124486	0.00038517	0.000470497	0.00151017	0.00069088	0.000154192	0.000729274	N.D.	N.D.	6.23507e-05	N.D.
Maltose (1MEOX 8TMS)	2738.1	P	Database (NIST & GMD)	53.9376	361	791	N.D.	N.D.	N.D.	N.D.	N.D.	0.00446631	0.000736862	0.00238428	0.00960097	0.00378102	N.D.	0.00208628	0.00194074	0.00168701	N.D.	N.D.	N.D.	N.D.	N.D.	N.D.	N.D.	N.D.	N.D.	N.D.	N.D.	N.D.	0.000616415	N.D.	N.D.	N.D.	N.D.	N.D.	N.D.	N.D.	N.D.	N.D.	N.D.	N.D.	N.D.	0.0006018	N.D.	N.D.	N.D.
2-Monostearin (2TMS)	2742.55	NP	Database	52.297	129	860	0.000954294	0.00550318	0.00390307	0.00386044	0.00520804	0.00444976	0.00620882	0.00142172	0.0023685	0.0064835	N.D.	0.00153083	0.00634243	0.012878	0.00397125	0.001531	0.000826577	N.D.	0.006654	0.00183909	0.000482727	0.0055662	0.0011399	0.00456939	0.0136004	0.00724398	0.00209158	0.00176552	0.00144167	0.000287793	0.00363529	0.00917254	0.00583167	0.0042143	0.00367116	0.00433	0.00793938	0.00346466	0.000410027	0.0064718	0.0083381	0.0143279	0.00284686
Monostearin (2TMS)	2771.7	NP+P	Database (NIST)	52.615	399	854	N.D.	0.036534	0.131452	0.103726	0.0325307	0.109264	0.0947068	0.0348815	0.0656101	0.0998718	N.D.	0.0464054	0.0935959	0.185556	0.0865987	0.0776565	0.035949	0.0236613	0.148863	0.0778708	0.0790654	0.0960016	0.0539789	0.138736	0.253494	0.141184	0.0695463	0.074652	0.0608363	0.0191598	0.0918316	0.197671	0.11423	0.0948326	0.100332	0.128109	0.210922	0.123537	0.047459	0.0900243	0.112616	0.226055	0.0780605
Similar to Sucrose (6TMS)	2821.3	P	Database	53.5312	361	882	N.D.	N.D.	N.D.	N.D.	N.D.	N.D.	N.D.	N.D.	N.D.	N.D.	N.D.	N.D.	N.D.	N.D.	N.D.	N.D.	N.D.	N.D.	0.00149297	N.D.	N.D.	N.D.	N.D.	N.D.	N.D.	N.D.	N.D.	0.00408759	N.D.	0.00999341	N.D.	N.D.	N.D.	N.D.	N.D.	N.D.	N.D.	N.D.	N.D.	N.D.	N.D.	N.D.	N.D.
Thymol glucopyranoside (4TMS)	2826.5	P	Database	53.7417	361	808	N.D.	N.D.	N.D.	N.D.	N.D.	N.D.	N.D.	N.D.	N.D.	N.D.	N.D.	N.D.	N.D.	N.D.	0.00294022	0.00239159	0.00169322	0.00992044	N.D.	0.00167586	0.059595	0.0128199	0.0116501	0.00780525	0.00249304	0.0167751	0.00643146	N.D.	0.0280192	N.D.	0.00170573	N.D.	N.D.	0.0161866	0.00185632	0.000626444	N.D.	N.D.	N.D.	N.D.	N.D.	N.D.	N.D.
Tetracosanoic acid (1TMS)	2827.25	NP	Standard	53.8196	245		0.000611709	7.98032e-05	0.000203759	0.00104744	0.0025413	0.00105336	0.000586884	0.00210807	0.00169326	0.000322329	0.000685237	6.01929e-05	0.000620383	0.00144532	0.00385747	0.00725516	0.00522126	0.00964749	0.00203139	0.00178356	0.00528127	0.00500845	0.0103996	0.00664736	0.00377716	0.00547229	0.00620785	0.00998757	0.00287143	0.0197145	0.00323459	0.00177749	0.00130057	0.0039248	0.00665255	0.00945675	0.00699079	0.00164762	0.00616583	0.00091609	0.0014792	0.00236463	0.00168308
Catechin (5TMS)	2875.97	P	Standard	54.2591	368		0.00640122	N.D.	N.D.	0.0322019	0.0152369	0.228246	0.143057	0.380851	0.050604	0.292392	N.D.	N.D.	0.00124255	0.0198055	N.D.	N.D.	N.D.	N.D.	N.D.	N.D.	N.D.	N.D.	N.D.	N.D.	N.D.	N.D.	N.D.	N.D.	N.D.	N.D.	N.D.	N.D.	N.D.	N.D.	N.D.	N.D.	N.D.	N.D.	N.D.	N.D.	0.000356859	N.D.	N.D.
Gallocatechin (5TMS)	2918.4	P	Standard	54.9928	456		N.D.	N.D.	N.D.	N.D.	N.D.	0.00408772	N.D.	0.00540575	0.000343805	0.000677077	N.D.	N.D.	N.D.	N.D.	N.D.	N.D.	N.D.	N.D.	N.D.	N.D.	N.D.	N.D.	N.D.	N.D.	N.D.	N.D.	N.D.	N.D.	N.D.	N.D.	N.D.	N.D.	N.D.	N.D.	N.D.	N.D.	N.D.	N.D.	N.D.	N.D.	N.D.	N.D.	N.D.
Pentacosanoic acid (1TMS)	2926.5	NP	Database	55.361	439	801	N.D.	N.D.	N.D.	0.000259739	N.D.	0.000404457	N.D.	0.000356312	0.000378813	N.D.	N.D.	N.D.	0.000148283	0.000467342	0.00119599	0.00161545	0.000827033	0.00202181	0.000578813	N.D.	0.00123586	0.000944291	0.00244789	0.00134636	0.000242943	0.00138511	0.00138216	0.00150789	0.000693567	0.00356828	0.000502842	0.000386314	0.000415682	0.00113461	0.0013249	0.00175334	0.00168997	0.000612043	0.00152786	0.000186208	0.000544812	0.000563824	0.000799167
Hexacosanoic acid (1TMS)	3027.3	NP	Database	57.0056	453	605	N.D.	N.D.	N.D.	N.D.	N.D.	N.D.	N.D.	N.D.	0.000232497	N.D.	N.D.	N.D.	N.D.	N.D.	N.D.	N.D.	N.D.	0.000931685	N.D.	N.D.	N.D.	N.D.	0.00102772	N.D.	N.D.	N.D.	N.D.	N.D.	N.D.	0.00152819	N.D.	N.D.	N.D.	N.D.	N.D.	0.00051947	N.D.	N.D.	N.D.	N.D.	N.D.	N.D.	N.D.
a-Tocopherol (1TMS)	3118.6	NP	Standard	58.4084	502		N.D.	N.D.	N.D.	N.D.	N.D.	N.D.	0.000154318	0.00018016	N.D.	0.000438791	0.0001036	N.D.	N.D.	N.D.	0.00403531	0.00135667	0.00291865	0.00170407	0.000315241	0.00323981	0.00165724	0.00139968	N.D.	0.000534645	0.00102687	0.00338455	0.00132712	0.00342462	0.000711305	N.D.	0.00319209	0.00263174	0.00114061	0.000503083	0.00448059	0.00286864	0.00254201	N.D.	0.0021661	N.D.	N.D.	9.52792e-05	N.D.
Cholesterol (1TMS)	3118.07	NP	Standard	58.6271	329		N.D.	N.D.	N.D.	0.000940878	N.D.	0.00187202	0.000450505	0.00115278	0.000919218	0.00039348	0.000115051	N.D.	N.D.	N.D.	0.024346	0.0179138	0.0068651	0.0207724	0.0197093	0.00536702	0.0208899	0.0118872	0.025116	0.0199587	0.00868833	0.0238983	0.0194128	0.014654	0.0144245	0.0775218	0.00753526	0.0115475	0.0192815	0.0188153	0.0370223	0.00424144	0.0163418	0.0126608	0.0376488	N.D.	N.D.	N.D.	N.D.
Campesterol (1TMS)	3221.97	NP	Standard	60.2527	343		0.00290824	0.00333267	0.00269327	0.00567429	0.00671497	0.0105372	0.00995996	0.0142508	0.00814065	0.00754806	0.00609572	0.000800023	0.00217796	0.00321789	0.0264495	0.0347484	0.0199834	0.0327643	0.0123957	0.0199692	0.0333547	0.0215401	0.0348956	0.0236438	0.019374	0.0354848	0.0313463	0.0354876	0.0254404	0.0475135	0.0279147	0.0212285	0.0339352	0.0273429	0.0379498	0.0244189	0.0226665	0.0126271	0.0464439	0.00534414	0.00259885	0.00690552	0.00353987
Stigmasterol (1TMS)	3249.15	NP	Standard	60.6264	394		0.00123196	0.00135542	0.00239156	0.0022755	0.00407803	0.0188373	0.0114592	0.0197314	0.0115874	0.0109058	0.00430867	0.00126594	0.00222066	0.00226934	0.0817923	0.100115	0.0660138	0.0969515	0.0393469	0.066409	0.0908074	0.0514052	0.102165	0.071387	0.0654435	0.0991845	0.0901564	0.112212	0.0673836	0.17918	0.0813447	0.0598896	0.0871067	0.0799578	0.11318	0.0746681	0.0626356	0.0357478	0.108871	0.00233697	0.00145284	0.00446821	0.00457331
b-Sitosterol (1TMS)	3307.55	NP	Standard	61.5679	396		0.0189522	0.0169967	0.01615	0.0207491	0.0213121	0.0194404	0.0132305	0.0307597	0.0119845	0.0118039	0.0190181	0.00523809	0.00934923	0.00959009	0.0152829	0.0125894	0.0132151	0.0100827	0.00548478	0.00871556	0.0166736	0.0153405	0.0177369	0.0055636	0.00947646	0.0163546	0.0183908	0.0130132	0.0103244	0.0105168	0.0139128	0.0115118	0.0023954	0.00924773	0.0277009	0.0133133	0.018405	0.00912072	0.015275	0.0138706	0.0133558	0.0276874	0.0128569
Metabolite features were only recorded if detectable in all replicates of at least one sample.
N.D. - not detected
[truncated: 6 more columns]
