# Supplementary material for: Metabolite profiling of yam (Dioscorea spp.) accessions for use in crop improvement programmes
Source: Metabolomics. 2017 Oct 14;13(11):144. doi: 10.1007/s11306-017-1279-7 (PMC5641283; doi:10.1007/s11306-017-1279-7)
Supplement: Supplementary file 3 — ST2. Unidentified metabolite features recorded in tuber extracts of Dioscorea accessions. (XLSX 12 KB) [file 11306_2017_1279_MOESM3_ESM.xlsx]

## Sheet: Sheet1
Metabolite	RI	Phase	RT	Ion
Unknown - 1066.9	1066.9	NP	9.4547	131
Unknown - 1080.9	1080.8	NP	9.958	73
Unknown - 1123.9	1119.5	P	11.1236	169
Unknown 1121.6	1121.6	NP	11.3012	140
Unknown - 1126.1	1126.1	P	11.5076	255
Unknown - 1155.6	1155.6	NP	12.4514	83
Unknown -1172.7	1172.7	NP	12.826	140
Unknown - 1204.8	1204.8	NP	13.8973	212
Unknown - 1214.1	1214.1	NP	14.1897	308
Unknown - 1241.4	1241.4	NP	15.1599	117
Unknown - 1255.55	1255.55	NP	15.6218	298
Unknown - 1261.9	1261.9	NP	15.791	117
Unknown - 1300.35	1300.25	P	17.0654	232
Unknown - 1308.425	1308.42	P	17.1632	209
Unknown - 1336.1	1336.1	NP	18.0944	147
Unknown - 1337.8	1337.8	NP	18.1007	193
Unknown - 1355.25	1355.25	P	18.689	241
Unknown - 1361.75	1361.75	P	18.9015	255
Unknown - 1368.3	1367.45	P	19.3202	141
Unknown - 1392.967	1392.97	P	19.9031	239
Unknown - 1400.3	1400.3	NP	20.4438	170
Unknown - 1422.35	1422.35	P	20.6859	228
Unknown - 1427.3	1427.3	P	20.992	201
Unknown - 1431.633	1431.63	P	21.1037	158
Unknown - 1431.85	1431.85	P+NP	21.2738	243
Unknown - 1442.8	1442.8	NP	21.6698	350
Unknown - 1495.417	1495.42	P	23.1628	305
Unknown - 1503.2	1503.2	P	23.2563	159
Unknown - 1518.2	1518.2	NP	23.9876	211
Unknown - 1519	1519	P	24.0298	278
Unknown - 1527.433	1527.43	P	24.0697	217
Unknown - 1529.95	1529.95	NP	24.1351	447
Unknown - 1530.9	1530.9	NP	24.1676	263
Unknown - 1531.8	1531.8	P	24.174	241
Unknown - 1531.325	1531.33	P	24.2023	239
Unknown - 1539.85	1539.85	NP	24.3811	111
Unknown - 1547.15	1547.15	P	24.5676	219
Unknown - 1553.6	1553.1	P	24.943	333
Unknown - 1565.75	1565.75	P	25.1779	114
Unknown - 1567.4	1567.4	P	25.2567	272
Unknown - 1599.85	1599.85	P	26.37	258
Unknown - 1602.3	1602.3	NP	26.3992	207
Unknown - 1606.15	1606.15	P	26.4	204
Unknown - 1647.9	1647.9	P	27.7252	271
Unknown - 1668.1	1668.1	P	28.3584	231
Unknown 1668.9	1668.9	NP	28.3786	279
Unknown - 1669.45	1669.45	P	28.4386	330
Unknown - 1678.7	1678.7	NP	28.587	159
Unknown - 1688.85	1688.85	P	28.9463	299
Unknown - 1709.35	1709.35	P	29.2525	305
Unknown - 1722.25	1722.25	NP	29.5958	330
Unknown - 1732.2	1732.2	P	29.898	392
Unknown - 1735.3	1735.3	NP	30.0359	111
Unknown - 1737.7	1737.7	NP	30.0905	292
Unknown - 1744.9	1744.9	P	30.26	333
Unknown - 1747.7	1747.7	NP	30.3	302
Unknown - 1749.55	1749.55	P	30.3808	430
Unknown - 1750.7	1750.7	NP	30.5735	217
Unknown - 1760.4	1760.4	NP	30.7566	253
Unknown - 1763.25	1763.25	P	30.8301	450
Unknown - 1766	1766	P	30.8323	292
Unknown - 1793.9	1793.9	P	31.4615	333
Unknown - 1794.35	1794.35	P	31.8117	292
Unknown - 1886.3	1886.3	NP	34.1826	333
Unknown - 1915.65	1915.65	P	34.6613	273
Unknown - 1919.1	1919.1	NP	34.7737	99
Unknown 1945.6	1945.6	NP	35.6493	71
Unknown - 1978.25	1978.25	P	36.1995	346
Unknown - 1982.4	1982.4	NP	36.491	111
Unknown - 1986.7	1986.7	NP	36.6393	111
Unknown - 2006	2006	NP	37.1182	153
Unknown -2039.7	2039.7	P	37.8851	439
Unknown 2086.2	2086.2	NP	38.9856	294
Unknown - 2093.3	2093.3	NP	39.2445	264
Unknown - 2111.1	2111.1	P	39.4918	245
Unknown - 2132.3	2132.3	NP	39.8457	174
Unknown - 2153.7	2153.7	NP	40.5252	143
Unknown - 2346.6	2346.6	P	44.6803	349
Unknown - 2361.3	2361.3	P	44.9981	319
Unknown - 2374.3	2374.3	NP	45.2662	318
Unknown - 2497.1	2497.1	P	47.7359	321
Unknown - 2531.275	2531.28	P	48.3735	512
Unknown - 2612.6	2612.6	P	49.9243	289
Unknown - 2618.5	2618.5	NP	50.0358	572
Unknown - 2740.4	2740.4	NP	52.2708	395
Unknown - 2806.8	2806.8	NP	53.4451	384
Unknown - 2933.95	2933.95	NP	55.6379	193
Unknown - 2963.7	2963.7	NP	56.1217	193
Metabolite features were only recorded if detectable in all replicates of at least one sample.
