# Supplementary material for: Metabolite profiling of yam (Dioscorea spp.) accessions for use in crop improvement programmes
Source: Metabolomics. 2017 Oct 14;13(11):144. doi: 10.1007/s11306-017-1279-7 (PMC5641283; doi:10.1007/s11306-017-1279-7)
Supplement: Supplementary file 4 — ST3. Mean abundance of identified metabolites recorded in head, middle and tail sections of tuber. (XLSX 38 KB) [file 11306_2017_1279_MOESM4_ESM.xlsx]

## Sheet: Sheet1
Metabolite	RI	Identification	TDa98-01176head	TDa98-01176middle	TDa98-01176tail	TDa98-01176skin	TDb3059head	TDb3059middle	TDb3059tail	TDb3059skin	TDc04-71-2head	TDc04-71-2middle	TDc04-71-2tail	TDc04-71-2skin	TDd08-14-42head	TDd08-1442middle	TDd08-14-42tai	TDd08-14-42skin	TDrEHuRuhead	TDrEHuRumiddle	TDrEHuRutail	TDrEHuRuskin
Lactic acid (2TMS)	1064.5	Standard	0.00126065	0.00178395	0.00315477	0.00645017	0.00885089	0.00726648	0.00355823	0.00110442	0.0033716	0.000388695	0.00575728	0.0062456	0.0130902	0.00615369	0.00124264	0.00862449	0.00056717	0.0120264	0.00399734	0.0113556
Pyruvic acid (2TMS)	1090	Standard	0.000788072	0.000961079	0.000966882	N.D.	0.000986779	0.000549144	0.00127875	N.D.	0.000238982	0.00150546	0.000685515	0.000200344	0.0013452	0.000412971	0.000612795	6.47168e-05	0.000556114	0.000755766	0.00137447	N.D.
L-Alanine (2TMS)	1104	Standard	0.040786	0.044362	0.0578516	0.0124655	0.0234471	0.0443605	0.0527864	0.00614052	0.0155416	0.0237295	0.027442	0.0120272	0.0177412	0.0259355	0.0365419	0.0186074	0.0293328	0.0234472	0.0240271	0.00619601
AABA	1170.3	Database (GMD)	N.D.	N.D.	0.000488147	N.D.	N.D.	N.D.	N.D.	N.D.	N.D.	N.D.	N.D.	N.D.	0.000737653	0.000681367	0.000193653	N.D.	N.D.	N.D.	N.D.	N.D.
Methyl phosphate (2TMS)	1176.4	Database (GMD)	0.00179467	0.000850395	0.000879316	0.00159968	0.000606931	0.00111942	0.00120713	0.00487823	0.00069937	0.000412309	0.000476348	0.00118143	0.000500496	0.000412621	0.00117406	0.000961687	0.000310348	0.000908064	0.000137758	0.00156252
L-Valine (2TMS)	1212.7	Standard	0.0343198	0.0336428	0.0479159	0.0136417	0.0137866	0.0211239	0.0293184	0.0069874	0.0163295	0.0208913	0.0244848	0.021236	0.0194761	0.0133519	0.0163422	0.0125246	0.0618942	0.0474042	0.0207137	0.0109768
Urea (2TMS)	1241.7	Database (NIST & GMD)	0.000430647	0.00101946	0.00137847	0.00319289	0.00110545	0.00154225	0.00101512	0.000864637	0.000403974	0.000453756	0.0012803	0.00326545	0.000869276	0.00118541	0.00148389	0.00116356	0.00165882	0.00208451	0.000382192	0.00109205
Ethanolamine (3TMS)	1260.8	Standard	0.0215018	0.0151554	0.0322807	0.0231633	0.0190953	0.0197305	0.0230528	0.0198773	0.015051	0.0137415	0.0203178	0.0186123	0.0386263	0.0361249	0.0430814	0.0133342	0.025627	0.0195718	0.0205733	0.024215
L-Leucine (2TMS)	1266.87	Standard	0.0186385	0.0182664	0.0246134	0.00578775	0.00734028	0.00758531	0.00506434	0.00323445	0.0104325	0.010627	0.0105074	0.00882564	0.00616557	0.00506905	0.00532769	0.00742309	0.0278115	0.0244857	0.0119593	0.0066085
Phosphate (3TMS)	1268.88	Standard	0.204903	0.235741	0.38004	0.384732	0.217858	0.222487	0.272529	0.148194	0.286606	0.305869	0.427459	0.413593	0.757925	0.685599	1.00766	0.490835	0.0704712	0.0968355	0.176598	0.125099
Glycerol (3TMS)	1271.57	Standard	0.00589866	0.00583082	0.00913406	0.0288691	0.00591002	0.0089068	0.00578008	0.0123558	0.00356209	0.00415746	0.00701079	0.0308693	0.0592488	0.0409048	0.0486665	0.104003	0.0141554	0.0125538	0.00819291	0.0382299
L-Isoleucine (2TMS)	1288.35	Standard	0.019671	0.0196944	0.0251881	0.010774	0.00768946	0.0115223	0.0160126	0.0037826	0.00954874	0.0120586	0.0135556	0.0121118	0.0115725	0.00730629	0.00720071	0.00743041	0.0457753	0.0350976	0.0136772	0.00918972
Nicotinic acid (1TMS)	1289.95	Standard	0.0065441	0.00721851	0.00719533	0.00246765	0.00604502	0.0110844	0.0125512	N.D.	0.00468918	0.0043378	0.00551	0.00223213	0.00234267	0.00452754	0.00463731	0.000632364	0.00273424	0.00239138	0.00216927	0.000218148
L-Proline (2TMS)	1290.9	Standard	0.0368824	0.0419007	0.0507057	0.00671207	0.0220063	0.0287899	0.0330833	0.00506572	0.0187636	0.0273941	0.0318503	0.00960363	0.00815922	0.010046	0.0109683	0.00465709	0.0546907	0.042004	0.0307485	0.00798894
Glycine (3TMS)	1299.25	Standard	0.0170901	0.0214669	0.0234243	0.00632386	0.00672266	0.00935255	0.0109687	0.00486533	0.00763348	0.010566	0.0117622	0.00823573	0.00723554	0.0100434	0.0128435	0.00952376	0.0313114	0.0208767	0.0173714	0.00749416
Maleic acid (2TMS)	1300.25	Standard	0.010089	0.0103086	0.0105659	0.00541176	0.0154317	0.021183	0.0225149	0.00399023	0.00900261	0.00809969	0.00975836	0.00288272	0.0359551	0.0437544	0.0508798	0.0279306	0.059251	0.0534638	0.0263582	0.0164673
Succinic acid (2TMS)	1312.3	Standard	0.000173971	7.8647e-05	0.000442493	0.000235327	0.00206957	0.00181676	0.00228441	0.000431338	7.6876e-05	0.000398161	0.000361532	0.00040532	0.000774843	0.00025944	0.000449669	0.00296101	0.000443259	0.000209284	0.000530743	0.000533786
Citraconic acid (2TMS)	1339.1	Database (NIST)	0.0290367	0.0372946	0.0387721	0.00308159	0.0207885	0.0301708	0.0398736	N.D.	0.0267021	0.0392842	0.0378517	N.D.	0.045715	0.0311735	0.0395105	0.00339345	0.0255261	0.0327213	0.0537269	0.00303301
Fumaric acid (2TMS)	1348.63	Standard	0.00930477	0.0133731	0.017929	0.00602444	0.0130019	0.018327	0.0213159	0.00312909	0.0108124	0.015249	0.017864	0.00325861	0.0391991	0.0528328	0.0491654	0.0727542	0.0585124	0.0523333	0.0354392	0.0233952
L-Serine (3TMS)	1356.2	Standard	0.329115	0.296379	0.340225	0.127363	0.122865	0.149478	0.161262	0.0380449	0.152985	0.177594	0.17281	0.117648	0.100657	0.144021	0.148051	0.048641	0.111194	0.0812206	0.0715104	0.0218554
Threonic acid-1,4-lactone (2TMS)	1367	Database (GMD)	N.D.	N.D.	N.D.	N.D.	N.D.	N.D.	N.D.	N.D.	N.D.	N.D.	N.D.	N.D.	0.00269192	0.00257108	0.00170627	N.D.	N.D.	N.D.	N.D.	N.D.
L-Threonine (3TMS)	1380.6	Standard	0.139239	0.131593	0.181154	0.0457372	0.0742802	0.0922696	0.0965798	0.0192464	0.0687582	0.0901192	0.101199	0.0513064	0.0239459	0.0403261	0.0630974	0.0213695	0.0799235	0.0579791	0.0589005	0.0164756
Mesaconic acid (2TMS)	1397.6	Standard	0.00228797	0.00314789	0.00202504	0.000102233	0.00106077	0.00228019	0.00325452	N.D.	0.00122492	0.00349938	0.0021027	0.000293116	0.00406625	0.00135032	0.00185429	0.000471224	0.0022662	0.00226012	0.00439692	0.000119877
L- Aspartic acid (2TMS)	1420.4	Standard	0.0153667	0.0150707	0.0163777	0.0100903	0.0175189	0.0134467	0.0157775	0.00756772	0.0180667	0.0196481	0.0187747	0.0074117	0.0150752	0.0161424	0.0262444	0.00171115	0.0153183	0.0166594	0.0214808	0.0061033
2-Piperidone-amino (2TMS)	1449	Database (GMD & HMDB)	0.0308298	0.0487162	0.0682271	0.000886862	0.0504063	0.0581013	0.0628213	0.000980229	0.0105254	0.0317273	0.0350877	0.00191031	0.0157592	0.0302435	0.0695072	0.000915174	0.0380085	0.0223008	0.0878878	0.000498037
Glutamine [-H2O] (2TMS)	1467	Database (GMD)	0.0028761	0.00202591	0.00244731	0.000654781	0.00253947	0.0030303	0.0031627	N.D.	0.00243123	0.00160125	0.00202247	0.000331682	5.41489e-05	N.D.	0.000191607	0.000233633	0.0154249	0.00741516	0.00590614	0.000855037
Arabino-Hexos-2-ulose (4TMS)	1475.03	Database (NIST)	N.D.	N.D.	N.D.	N.D.	N.D.	N.D.	N.D.	N.D.	N.D.	N.D.	N.D.	N.D.	0.000529698	0.00122023	0.001609	N.D.	N.D.	0.000266808	0.00057723	N.D.
Malic acid (3TMS)	1484.5	Standard	0.276566	0.418579	0.525119	0.303011	0.284291	0.442048	0.547754	0.302798	0.253489	0.39731	0.487954	0.150667	1.19339	1.79891	1.82215	1.43729	1.11309	1.19286	0.825158	1.49724
Threitol (4TMS)	1495.96	Standard	0.00460977	0.00147209	0.00253549	0.00632156	0.00833568	0.0123445	0.0150402	0.0247238	0.00109651	0.00338934	0.00399712	0.0119583	0.03941	0.0757884	0.095175	0.106456	N.D.	N.D.	0.0117486	0.0330965
L-Methionine (2TMS)	1511	Standard	0.00132924	0.00171652	0.00208373	N.D.	0.00118731	0.00259338	0.00382179	N.D.	0.000250584	0.00120351	0.00153677	0.000315824	0.000368985	0.000498837	0.000587611	N.D.	0.00565219	0.00339464	0.00238729	0.000390273
Pyroglutamic acid (2TMS)	1513.1	Standard	0.187065	0.131643	0.159531	0.0759387	0.143309	0.163221	0.196197	0.055379	0.127381	0.117697	0.128096	0.057428	0.081737	0.0923148	0.102642	0.0423992	0.3156	0.246221	0.184735	0.0803487
L-Aspartic acid (3TMS)	1515.3	Standard	0.161793	0.160915	0.200877	0.0635184	0.201588	0.1988	0.217611	0.0553987	0.195061	0.209469	0.242883	0.0407005	0.224219	0.307023	0.348718	0.0478356	0.345753	0.326129	0.27626	0.0851409
GABA (3TMS)	1521.7	Standard	0.0364351	0.0480954	0.0620819	0.029414	0.0340112	0.0295868	0.0251124	0.00646222	0.0574702	0.0677613	0.0745137	0.0191341	0.0236868	0.0155513	0.0165255	0.0153609	0.0149367	0.0101914	0.01194	0.00542246
Erythronic acid (4TMS)	1537.9	Standard	0.00146532	0.000746342	0.000973296	0.00137041	0.000974963	0.000628136	0.00122685	0.000439898	0.00105485	0.000549488	0.000903649	0.000699118	N.D.	0.00181127	0.00201387	N.D.	0.00314448	0.00141851	N.D.	N.D.
Norvaline (3TMS)	1545	Database (NIST)	N.D.	N.D.	0.000314984	N.D.	0.000566853	0.00117454	0.000849611	N.D.	N.D.	N.D.	N.D.	N.D.	N.D.	N.D.	N.D.	N.D.	N.D.	N.D.	N.D.	N.D.
L-Cysteine (3TMS)	1547.7	Standard	0.000795934	0.00083024	0.000931953	0.000602364	0.000246172	N.D.	0.000296355	0.000325406	0.000282661	0.00059436	0.000438037	0.000541663	0.00188587	0.00208031	0.00230548	0.00110423	0.0021267	0.00190122	0.00121587	0.000738562
Threonic acid (4TMS)	1555.55	Standard	0.000244086	0.00129777	0.00140035	0.000319692	N.D.	0.000331069	0.000286113	0.00176033	N.D.	0.000803388	0.000646438	N.D.	0.00559873	0.00364909	0.00476179	0.00633735	0.00145927	0.00210389	0.00281706	0.00203717
Xylulose (4TMS) isomer 1	1574.8	Standard	0.115272	0.0581404	0.0924232	0.0640574	0.129961	0.234709	0.257473	0.768248	0.026831	0.035891	0.0462077	0.033713	0.000171843	0.000470548	0.0007271	0.000416545	0.46053	0.5147	0.369544	0.813677
Pyrogallol (3TMS)	1592.17	Database (NIST)	0.00199014	0.00168789	0.00131866	0.00217128	0.00149149	0.00212469	0.00252509	0.00581143	0.000593127	0.00177146	0.00156725	0.00112238	0.000625547	0.000690224	0.00338958	0.00665031	0.00414145	0.00488866	0.00559961	0.0155263
Allantoin (derivative 1)	1604.1	Standard	0.0266628	0.0227123	0.0254853	0.0639043	0.0229411	0.0227187	0.0236642	0.0152851	0.0230715	0.0224202	0.0210997	0.0483359	0.0189101	0.0152517	0.02214	0.0021834	0.0320651	0.0327631	0.023396	0.0234944
Phenylalanine (2TMS)	1615.35	Standard	0.0174512	0.0138175	0.0231768	0.00542209	0.0154903	0.0252183	0.0312258	0.00571844	0.00699473	0.00789735	0.0115105	0.00454971	0.0075168	0.00778101	0.0104348	0.00317888	0.0499138	0.0345862	0.0135364	0.00378743
Asparagine-H20 (3TMS)	1621.6	Database (GMD)	0.00216837	0.00144131	0.00306407	N.D.	0.00204093	0.00360204	0.00378654	N.D.	0.000251136	0.00168816	0.00229463	N.D.	0.000702078	0.000977621	0.00163073	N.D.	0.00196786	0.000701577	0.00449409	N.D.
Allantoin (derivative 2)	1629.5	Standard	0.0269095	0.0244468	0.0292965	0.101575	0.0229666	0.0243494	0.0277006	0.0185513	0.0267869	0.0254815	0.0215296	0.0453296	0.0266693	0.02423	0.0381568	0.00348204	0.0366132	0.042046	0.0259877	0.0257879
Lyxose (1MEOX 4TMS) isomer 2	1656.75	Standard	0.000870963	0.00429204	0.00199895	0.00319366	N.D.	N.D.	N.D.	0.00491734	0.000545373	N.D.	0.00178033	0.00390268	0.000326556	N.D.	N.D.	0.0484851	0.00519038	0.00453332	0.00448101	0.0135617
Similar to Phloroglucinol (3TMS)	1658.05	Database (NIST)	N.D.	N.D.	N.D.	N.D.	N.D.	N.D.	N.D.	N.D.	N.D.	N.D.	N.D.	N.D.	N.D.	N.D.	N.D.	N.D.	0.000608734	0.000111257	N.D.	N.D.
Levoglucosan (3TMS)	1692.7	Database (NIST & GMD)	0.000586592	N.D.	N.D.	0.000372231	0.00124366	0.0010142	0.000194852	0.000746887	N.D.	N.D.	N.D.	N.D.	0.000454435	0.000394754	0.000957983	N.D.	N.D.	N.D.	N.D.	0.000763987
Ribitol (5TMS)	1711.4	Standard	0.00421533	0.0011129	0.00300862	0.029339	0.0016365	0.00376172	0.00472244	0.0190605	0.00113904	0.00180122	0.00339124	0.0396243	0.00859279	0.00993989	0.0174606	0.263738	0.00442612	0.00410478	0.00682538	0.0362654
Putrescine (4TMS)	1723.03	Standard	0.00215705	0.00192131	0.00218899	0.000182795	0.00153865	0.00102855	0.00153583	0.000474167	0.00107515	0.00120994	0.00117256	N.D.	0.000777002	0.000602376	0.000519578	0.0038738	0.00157144	0.00116933	0.00210171	0.000391208
Ornithine (3TMS) isomer 2	1740.33	Standard	0.00660262	0.010214	0.0152617	N.D.	0.0101428	0.0134267	0.0159783	N.D.	0.0011537	0.00609414	0.00889387	0.000197039	0.00222604	0.00718105	0.0135706	N.D.	0.00611243	0.00311414	0.0192406	N.D.
Similar to 2-Ketogluconic acid (1MEOX 5TMS)	1742.3	Database (NIST)	0.00305335	0.00163857	0.00231299	0.011968	0.00116022	0.00142577	0.00155582	0.00619549	0.00160892	0.00156794	0.00181622	0.00563564	0.00056576	0.000673832	0.000875956	0.00716364	0.00186566	0.00185122	0.000531094	0.00957076
cis-Aconitic acid (3TMS)	1745.3	Standard	0.0136992	0.0206511	0.027496	0.00609607	0.00820929	0.0134319	0.018982	0.00344563	0.0143307	0.0189949	0.0211353	0.00294265	0.0202418	0.0228128	0.0266115	0.00613062	0.00745289	0.0147623	0.02432	0.00249077
Ribonic acid (5TMS)	1754.37	Database (NIST & GMD)	0.00233682	0.00232137	0.00265537	0.00563048	0.000321093	0.00705564	0.00907569	0.0155486	0.00128908	0.00193494	0.0018457	0.00289528	N.D.	0.00525611	0.00515956	0.00598877	0.002658	0.00298659	0.000822025	0.0256059
Allantoin (derivative 3)	1756.18	Standard	0.0505048	0.0380893	0.0525697	0.144557	0.0531383	0.055206	0.0578036	0.0209358	0.0654636	0.0496299	0.0442152	0.0893744	0.0398101	0.0375058	0.0348655	N.D.	0.0935838	0.102432	0.0580731	0.0346558
Shikimic acid (4TMS)	1806.5	Standard	0.0993604	0.0127831	0.0131454	0.0379575	0.249381	0.355456	0.416108	0.369863	0.094358	0.0258363	0.0230535	0.0109399	0.0394076	0.0915438	0.123201	0.0648611	0.00100175	N.D.	0.0010507	0.00509556
Protocatechuic acid (3TMS)	1810.17	Standard	0.00086289	0.000843163	0.000497448	0.000628528	0.000442982	0.000137515	N.D.	0.00143036	0.000286732	0.000465794	0.000412889	0.000696257	0.000345728	0.000100428	0.000187898	0.000911413	0.000696374	0.000404349	0.000512413	0.00091263
Citric acid (4TMS)	1811.65	Standard	0.996029	1.15861	1.44517	0.570764	0.561837	0.816229	1.09746	0.714546	0.873405	1.25609	1.10222	0.355197	1.27129	1.22394	1.43295	0.512095	0.577592	0.858308	1.14583	0.435837
Cholestan-3-one, dimethylhydrazone, (5α)	1822.33	Database (NIST)	0.000327763	0.000477543	0.00083616	0.00401034	0.000769774	0.00143569	0.000803744	0.000109292	0.00102885	0.000534046	0.000499287	0.00127231	0.000340131	9.68164e-05	8.09107e-05	N.D.	0.00201476	0.00198121	0.000993689	0.000163912
Lysine (3TMS)	1840.9	Standard	0.023516	0.0293749	0.0425092	N.D.	0.0239438	0.0368787	0.0460224	0.00110558	0.00876856	0.0170136	0.0221166	N.D.	0.0131451	0.0310875	0.0527739	N.D.	0.030301	0.017855	0.0429223	0.00274186
Fructose (1MEOX 5TMS) isomer 1	1861.87	Standard	0.250371	0.318437	0.375791	0.652269	0.168005	0.156966	0.228706	0.202711	0.200471	0.205935	0.247871	0.244521	0.386019	0.606345	0.734004	0.356588	0.151667	0.172775	0.12414	0.25425
Fructose (1MEOX 5TMS) isomer 2	1870.9	Standard	0.181875	0.240933	0.286484	0.455858	0.117811	0.109313	0.162499	0.113084	0.139431	0.146447	0.177251	0.165399	0.0529165	0.0533476	0.0486803	0.208064	0.109672	0.122677	0.0881535	0.168973
Gluconic acid-1,5-lactone (4TMS)	1874.5	NIST & GMD	0.0275935	0.0322615	0.0345446	0.0253691	0.0192085	0.0262419	0.0321627	0.122935	0.011465	0.0164997	0.0178813	0.0211887	0.00551239	0.00414667	0.00128003	0.187467	0.0166346	0.0170755	0.0127631	0.026886
Galactose (1MEOX 5TMS) isomer 1	1878.22	Standard	0.0366032	0.0633535	0.0667492	0.0252447	0.0386201	0.0454389	0.047574	0.0208817	0.0304637	0.051337	0.056128	0.433643	0.00514507	0.00342223	N.D.	0.488426	0.116348	0.139158	0.0510567	0.0618398
Glucose (1MEOX 5TMS) isomer 1	1884.85	Standard	0.721849	0.622631	0.719747	0.888036	0.648452	0.759971	0.884438	1.55946	0.433638	0.39786	0.442424	0.398474	0.112846	0.1011	0.113164	1.2298	0.399558	0.335502	0.344132	0.398326
Galactose (1MEOX 5TMS) isomer 2	1899.1	Standard	0.0878097	0.024215	0.0324495	0.204101	0.141941	0.111939	0.19632	N.D.	0.0883168	0.0840957	0.0597286	0.0880267	0.000715924	0.00209916	0.0304045	N.D.	0.0785887	0.0770966	0.0661711	0.0747266
Mannitol (6TMS) isomer 1	1915.8	Standard	0.0136811	0.00644929	0.00938413	0.0805102	0.0123066	0.0168984	0.0193274	0.0513597	0.0043685	0.00442128	0.00655215	0.158729	0.0167603	0.0187039	0.0219324	0.258838	0.0064955	0.00752875	0.00893215	0.102723
Similar to Gluconic acid (6TMS)	1952.47	Database (NIST)	0.00128569	0.000823328	0.00109359	0.00268235	0.000884692	0.00111884	0.00105848	0.00109499	N.D.	0.00113539	N.D.	0.0018709	0.00211719	0.00229135	0.000261917	0.00431661	0.000654646	0.000622445	0.000397743	0.00171402
Glucopyranose (5TMS)	1971.77	Database (NIST & GMD)	0.000580665	0.000951962	0.000890379	0.00213109	0.000168103	0.000487388	0.00203952	0.00581323	0.000806928	0.000435002	0.000550192	0.00253324	0.00189395	0.00149832	0.00191059	0.00185806	0.00126227	0.00112457	0.000576286	0.00221381
Gluconic acid (6TMS)	1998.67	Standard	0.00355212	0.00301908	0.00481283	0.00988525	0.00117948	0.00182414	0.00245741	0.0101906	0.00176675	0.00211686	0.00277772	0.00532051	0.00501697	0.00676284	0.01043	0.034758	0.00648771	0.00651647	0.00400061	0.0209404
Inositol, scyllo (6TMS)	2012.95	Database	0.601058	0.562094	0.761772	0.629272	0.588004	0.734575	0.843609	0.325334	0.430042	0.479482	0.520214	0.464196	0.00116262	0.00249972	0.00286521	0.00152405	0.124773	0.147098	0.365906	0.266214
Hexadecanoic acid (1TMS)	2039.15	Standard	0.00850536	0.00660683	0.00841603	0.0049512	0.004037	0.00386498	0.00727221	0.00270662	0.00518417	0.00464266	0.00702334	0.00419818	0.00336168	0.00585809	0.00483313	0.00458429	0.0228857	0.00768265	0.0089261	0.00220591
Galactaric acid (6TMS)	2042.9	Standard	N.D.	0.00131394	0.00108522	0.00203605	0.00127207	N.D.	N.D.	N.D.	0.00333995	0.0035506	0.00236078	0.000820749	N.D.	N.D.	N.D.	N.D.	0.00602659	0.0055423	0.00464032	0.0325562
N-Acetylglucosamine (1MEOX 4TMS)	2064.85	Database (NIST & GMD)	N.D.	N.D.	N.D.	0.000260402	N.D.	N.D.	N.D.	N.D.	N.D.	N.D.	N.D.	0.00113858	0.0325491	0.0797625	0.0584095	0.0180461	N.D.	N.D.	N.D.	0.00123389
Inositol, myo (6TMS)	2072.8	Standard	0.295791	0.156224	0.275906	0.173125	0.294282	0.374752	0.432212	0.164506	0.154842	0.122626	0.206742	0.157722	0.445059	0.712431	0.768329	0.280343	0.0541605	0.0701942	0.0830449	0.119055
Ferulic acid (2TMS)	2081.4	Standard	N.D.	N.D.	N.D.	0.000547238	N.D.	N.D.	N.D.	0.00144196	N.D.	N.D.	N.D.	0.000553343	N.D.	N.D.	N.D.	N.D.	0.000603827	0.000589115	N.D.	8.76274e-05
Sedoheptulose (1MEOX 6TMS) 1	2095.5	Database (NIST)	0.00142194	0.000467294	0.0013321	0.00332754	0.00271062	0.00407936	0.00501988	0.00921187	0.000410239	0.000721482	0.00245524	0.00571381	0.00783524	0.0156292	0.013658	0.00999352	0.00225486	0.00511537	0.00782183	0.0179547
Sedoheptulose (1MEOX 6TMS) 2	2097.27	Database (NIST)	0.00116627	N.D.	0.00120812	0.002396	N.D.	N.D.	0.000555423	0.00523304	N.D.	0.000359644	0.000729035	N.D.	0.00477709	0.00954067	0.0121884	0.0115297	0.000479864	0.00376607	0.00652884	0.0113893
Sedoheptulose (1MEOX 6TMS) 3	2108.68	Database (NIST)	0.000180205	0.000282259	0.000732191	0.000850327	0.00084504	0.00140663	0.00155936	0.00421862	N.D.	0.000487892	0.000858175	0.00385725	0.005766	0.00017022	0.0109639	0.000996421	0.000858019	0.00212428	0.0039047	0.00434185
Tryptophan (3TMS)	2183.4	Standard	0.00343102	0.00361585	0.00400799	0.00132438	0.000424984	0.000552526	0.00088258	0.00027413	0.000782848	0.00145528	0.00124992	0.00112912	N.D.	0.000147588	0.000645587	0.000209007	0.010985	0.00602207	0.00269782	0.000535994
Octadecanoic acid (1TMS)	2236.12	Standard	0.00159049	0.00222049	0.00271523	0.0019454	0.000721051	0.000878038	0.00108094	0.000222578	0.00115345	0.0011978	0.00175002	0.00195703	0.000961486	0.00172431	0.00190382	0.00171176	0.01865	0.00229703	0.00169553	0.00128626
Glucose-6-phosphate (1MEOX 6TMS)	2293.18	Standard	0.00104506	0.000268388	0.000633104	0.000609386	N.D.	N.D.	0.00123392	N.D.	9.01573e-05	N.D.	0.000457073	0.000639744	0.0035068	0.00501296	0.00444084	N.D.	N.D.	N.D.	N.D.	N.D.
Glucose-6-phosphate (1MEOX 6TMS)	2304.88	Standard	0.00307255	0.000796879	N.D.	0.00313013	0.000329175	0.00101938	0.00233464	N.D.	N.D.	N.D.	N.D.	N.D.	0.00438423	0.00788716	0.00871663	N.D.	N.D.	N.D.	0.000146549	N.D.
2-O-D-glycerol-α-D-galactopyranoside (6TMS)	2360.2	Database (NIST)	N.D.	0.00517036	0.00698508	N.D.	N.D.	N.D.	N.D.	N.D.	0.00847656	0.00901552	0.0129044	0.00171166	0.000176409	0.000838103	0.00138899	0.0022974	0.00794496	0.0116861	0.00374988	0.00160664
Inositol-2-phopsphate , myo- (7TMS)	2393.02	Database (NIST & GMD)	0.00232183	0.0016888	0.00197073	0.00245916	0.000222454	0.000435636	0.000901043	0.00294364	0.00121383	0.00125425	0.00125475	0.00121571	0.000381012	0.000506737	0.00086223	0.000641429	0.0009602	0.000817868	0.000306754	0.00149773
1-Monopalmitin (2TMS)	2577.7	Database (NIST)	0.00359127	0.00394662	0.00278371	0.00178298	0.0020107	0.000411532	0.000574584	N.D.	0.0020685	0.0026762	0.0022822	0.00230853	0.00122873	0.00617781	0.00604179	N.D.	0.00219775	0.00235088	0.0013949	0.00180844
Sucrose (6TMS)	2620	Standard	2.8069	2.09793	2.77987	1.73469	2.41957	2.01389	2.42823	1.89148	2.40064	2.54647	2.40651	1.48462	2.43229	2.51171	2.08642	0.749841	3.34142	3.10188	2.89375	2.33213
Trehalose (8TMS) 1	2722.1	Standard	0.0546545	0.0537844	0.0663969	0.325546	0.0192607	0.00575038	0.00655733	0.0265595	0.057129	0.062925	0.0704634	0.296517	0.0229281	0.0346635	0.0286244	0.148844	0.0240882	0.0170986	0.0158069	0.0624103
Similar to Sucrose (6TMS)	2736.15	Database (NIST)	0.00294503	0.00278697	0.00215379	0.00207534	0.0034677	0.00372745	0.00392942	N.D.	0.00108319	0.00115049	0.00141287	0.00087234	N.D.	0.000755536	0.000860129	0.00683426	0.000654179	0.00126929	N.D.	N.D.
Maltose (1MEOX 8TMS)	2741.1	Database (NIST & GMD)	N.D.	N.D.	N.D.	N.D.	0.000826262	0.00187028	0.00270971	N.D.	N.D.	N.D.	N.D.	N.D.	N.D.	N.D.	N.D.	0.000215601	N.D.	N.D.	N.D.	N.D.
Trehalose (8TMS) 2	2753.5	Standard	N.D.	N.D.	N.D.	N.D.	N.D.	N.D.	N.D.	N.D.	N.D.	N.D.	N.D.	N.D.	N.D.	N.D.	N.D.	0.000657349	0.00161951	0.00943289	0.0043574	0.00221007
Monostearin (2TMS)	2769.9	Database	0.00219159	0.00261804	0.0011747	0.00107245	0.000712218	3.8941e-05	0.000217369	0.000323212	0.000763868	0.000621133	0.000806505	0.00185166	0.000329223	0.0031008	0.00379463	0.000693361	0.000561115	0.000882388	0.000321406	0.00180012
Epicatechin (5TMS)	2842.92	Standard	0.00421459	0.000308308	0.000942696	0.00469782	0.00401464	0.00247704	0.00384874	0.0577315	0.000854028	N.D.	0.000423202	0.004833	N.D.	N.D.	N.D.	N.D.	N.D.	N.D.	N.D.	N.D.
Catechin (5TMS)	2868.6	Standard	0.141878	0.0189282	0.0409932	0.0305386	0.241438	0.281333	0.306743	0.234224	0.0107847	0.0089083	0.019778	0.0327215	N.D.	N.D.	N.D.	N.D.	N.D.	N.D.	N.D.	N.D.
Gallocatechin (6TMS)	2908.57	Standard	N.D.	N.D.	N.D.	N.D.	0.00437313	0.000822264	0.00342994	0.00484216	N.D.	N.D.	N.D.	N.D.	N.D.	N.D.	N.D.	N.D.	N.D.	N.D.	N.D.	N.D.
Metabolite features were only recorded if detectable in all replicates of at least one sample.
N.D. - not detected
