# Supplementary material for: Metabolite profiling of yam (Dioscorea spp.) accessions for use in crop improvement programmes
Source: Metabolomics. 2017 Oct 14;13(11):144. doi: 10.1007/s11306-017-1279-7 (PMC5641283; doi:10.1007/s11306-017-1279-7)
Supplement: Supplementary file 5 — ST4. Mean abundance of metabolites recorded in leaf and tuber extracts of accessions grown at RHUL. (XLSX 61 KB) [file 11306_2017_1279_MOESM5_ESM.xlsx]

## Sheet: Sheet1
Metabolite	RI	Confirmation	Ion	Match	TDaleaf	TDbleaf	TDcleaf	TDdleaf	TDrleaf	TDatuber	TDbtuber	TDdtuber	TDrtuber
Pyruvic acid (1TMS)	1057.8	Standard	174	1	0.000300697	0.00117351	N.D.	N.D.	0.00319492	N.D.	N.D.	0.000268263	N.D.
Lactic acid (2TMS)	1064.5	Standard	117	1	0.0161274	0.0156833	0.0131787	0.0176551	0.0189971	0.0121909	0.0154861	0.0173837	0.0170272
Glycolic acid (2TMS)	1080.7	Standard	147	1	0.00670333	0.00386726	0.00565598	0.0032754	0.00857013	0.00789956	0.00114291	0.00255673	0.00115528
Pyruvic acid (2TMS)	1090	Standard	147	1	0.00301104	0.00828699	0.00140276	0.0016261	0.0023944	0.00243516	0.00123692	0.0011254	0.00199595
L-Alanine (2TMS)	1102.9	Standard	116	1	0.00872765	0.0158636	0.0676688	0.118471	0.114116	0.0269716	0.0139419	0.0950687	0.0210777
Hydroxylamine (3TMS)	1111.7	Database (GMD)	249	2	N.D.	N.D.	N.D.	N.D.	N.D.	N.D.	0.00191085	N.D.	0.00205221
Unknown (P&NP) - 11.1236	1118.5		140		0.00116556	0.000279611	0.000373558	0.000165481	0.000194743	0.000106082	0.00033966	3.68119e-05	0.000108126
Glycine (2TMS)	1123.38	Standard	102	1	0.000277574	N.D.	N.D.	0.000365001	0.00123788	N.D.	N.D.	0.00208969	N.D.
Oxalic acid (2TMS)	1134.3	Database (NIST& GMD)	147	2	N.D.	N.D.	N.D.	N.D.	N.D.	N.D.	0.000858069	N.D.	0.000621768
Unknown (NP) - 11.5812	1135.7		152		0.00057283	N.D.	0.000359293	0.000371007	0.000177761	0.000102564	N.D.	0.000452157	N.D.
Methyl phosphate (2TMS)	1175.7	Database (GMD)	241	2	0.0295459	0.0328619	0.0133745	0.0257682	0.0451375	0.0111352	0.0125933	0.00275466	0.00758689
Malonic acid (2TMS)	1203.3	Standard	147	1	N.D.	0.0699983	0.0385224	N.D.	0.0662038	N.D.	0.0175018	N.D.	0.00186817
L-Valine (2TMS)	1212.4	Standard	144	1	0.00878882	0.00325832	0.0376185	0.0786555	0.0821317	0.013911	0.00210344	0.0413268	0.0159673
Glyoxime (2TMS)	1228.9	Database (NIST)	217	2	0.00291358	N.D.	0.00120194	0.00149097	0.000817613	N.D.	N.D.	0.000143826	N.D.
Urea (2TMS)	1241.9	Database (NIST & GMD)	189	2	N.D.	N.D.	0.00390409	N.D.	0.00698719	0.00237324	N.D.	N.D.	0.0146269
Serine (2TMS)	1255.6	Standard	116	1	N.D.	N.D.	N.D.	N.D.	N.D.	0.0016506	0.000792226	0.00200329	N.D.
Ethanolamine (3TMS)	1260.32	Standard	174	1	0.0545979	0.0784012	0.0742976	0.175565	0.25638	0.0560099	0.0229489	0.104475	0.0462694
L-Leucine (2TMS)	1267.36	Standard	158	1	0.00134269	0.00098317	0.0628884	0.0948269	0.0769498	0.00975925	0.000771009	0.0801125	0.00696568
Phosphate (3TMS)	1268.52	Standard	299	1	0.542445	0.343273	0.343172	0.31396	0.983422	0.820924	0.328	0.930848	0.754366
Glycerol (3TMS)	1271.45	Standard	205	1	0.0361551	0.0304852	0.151258	0.304972	0.280533	0.128133	0.0254133	0.224307	0.0285151
Tiglic acid (1TMS)	1275.6	Database (NIST)	157	3	0.00246278	0.000991562	0.00120548	0.000938624	0.000723779	0.00162382	0.000991662	0.00077739	0.000312506
L-Isoleucine (2TMS)	1287.1	Standard	158	1	0.00605548	0.00402471	0.0283408	0.0741658	0.0503851	0.00560878	0.003563	0.0354167	0.0105951
Nicotinic acid (1TMS)	1290.07	Standard	180	1	0.0117817	0.00285586	0.00883041	0.00337032	0.0154345	0.011166	0.00788475	0.00362193	0.0119229
L-Proline (2TMS)	1291.03	Standard	142	1	0.00100073	0.00119668	0.0161034	0.0258134	0.0383271	0.0111452	0.00171197	0.0335158	0.0152772
Unknown (NP) - 16.5686	1291.8		173		3.05158e-05	0.000366777	0.000523392	0.000160788	0.000588484	0.000135208	0.00049827	1.44763e-05	0.000350036
Unknown (NP) - 17.0441	1297.07				N.D.	N.D.	N.D.	N.D.	N.D.	0.00134221	N.D.	N.D.	0.000585097
Glycine (3TMS)	1298.93	Standard	174	1	0.0130789	0.00668426	0.0226057	0.0451416	0.356297	0.032626	0.00152957	0.107526	0.0112746
Maleic acid (2TMS)	1300.2	Standard	245	1	0.0740118	0.066595	0.224529	N.D.	0.155524	0.0445183	0.0161294	0.077173	0.0628458
Succinic acid (2TMS)	1311.55	Standard	247	1	0.00146502	0.0130469	0.00929496	0.0066653	0.0742822	0.0215228	0.015714	0.0175337	0.00575084
Unknown (NP) - 17.4335	1317.8				N.D.	N.D.	N.D.	N.D.	N.D.	0.0008687	N.D.	N.D.	0.000369845
Unknown (P) - 17.5682	1318.6		196		0.000119419	0.000204889	0.00051551	0.000120318	0.000107297	N.D.	N.D.	N.D.	N.D.
Glyceric acid (3TMS)	1325.97	Standard	292	1	0.241946	0.14724	0.0389886	0.0258933	0.157602	0.00910633	0.000887609	0.0180759	0.0026607
Itaconic acid (2TMS)	1339.2	Standard	215	1	0.00396388	0.00754881	0.00245976	0.00152094	0.00496886	0.0323153	0.0372674	0.0280787	0.0274766
Citraconic acid (2TMS)	1344.87	Database (NIST)	147	2	0.00490508	0.00631142	0.00109273	0.00267725	0.00338597	0.00682727	0.00460783	0.00669827	0.00383699
Fumaric acid (2TMS)	1348.28	Standard	245	1	0.0266453	0.0327666	0.0729563	0.00353233	0.0676816	0.0338817	0.0151923	0.04219	0.0594889
Pipecolinic acid (2TMS)	1356	Database (NIST & GMD)	156	2	N.D.	N.D.	N.D.	N.D.	N.D.	N.D.	N.D.	N.D.	0.0356385
L-Serine (3TMS)	1355.85	Standard	204	1	0.0573302	0.0384421	0.0809584	0.313213	0.304438	0.272336	0.0885771	0.281599	0.104225
Nonanoic acid (1TMS)	1356.8	Database (GMD & Massbank)	215	2	0.002453	0.00173406	0.00378866	0.00371925	0.00336604	0.000708546	0.00269499	0.000544433	0.000568459
Threonic acid-1,4-lactone (2TMS)	1367.05	Database	147	1	0.00225548	0.0214073	0.0102864	0.0396184	0.00759628	N.D.	0.000156702	N.D.	N.D.
Glycylalanine (2TMS)	1377.6	Database (NIST)	257	2	N.D.	N.D.	N.D.	N.D.	N.D.	N.D.	N.D.	0.00264677	N.D.
L-Threonine (3TMS)	1380.2	Standard	218	1	0.0171889	0.0101269	0.0478383	0.0998403	0.186792	0.0791418	0.0147123	0.136939	0.0363497
Mesaconic acid (2TMS)	1397.7	Standard	184	1	0.000160117	0.000153537	N.D.	N.D.	0.000756291	0.00238072	0.00215453	0.00242247	0.00165195
2,4-Dihydroxybutanoic acid (3TMS)	1408.2	Database (NIST)	103	2	0.000712588	N.D.	N.D.	N.D.	N.D.	N.D.	N.D.	N.D.	N.D.
Unknown (NP) - 20.6859	1412.3				0.00250419	0.00144164	0.00199839	0.00242586	0.00155601	0.00249561	0.000862086	0.00242401	0.000544672
Unknown (P) - 20.7868	1419.85		228		0.000735032	0.000436577	0.000724113	0.00113633	0.000920749	0.00102412	0.00124084	0.000725642	0.000982724
Erythronic acid-1,4-lactone (2TMS)	1420.4	Database (NIST & GMD)	147	2	N.D.	0.0271203	N.D.	N.D.	N.D.	N.D.	N.D.	N.D.	N.D.
L- Aspartic acid (2TMS)	1420.5	Standard	116	1	N.D.	N.D.	0.00506384	N.D.	N.D.	0.00336276	0.015768	0.00726077	0.00398049
2-Piperidone-amino (2TMS)	1449.1	Database (GMD & HMDB)	128	2	N.D.	N.D.	N.D.	0.000865062	0.0437619	0.0170942	N.D.	0.0245923	0.314712
Unknown (NP) - 21.9021	1450.8				N.D.	N.D.	N.D.	N.D.	N.D.	0.000356651	N.D.	N.D.	0.000167696
Decanoic acid (1TMS)	1453.2	Database (NIST & GMD)	229	2	0.000807833	0.00105833	0.0076002	0.00106846	0.000216693	0.000630296	0.000447638	0.000245059	N.D.
Citramalic acid (3TMS)	1463.87	Database (NIST & GMD)	247	2	7.14302e-05	0.000138778	0.00527459	N.D.	0.00941715	0.00112612	0.00120167	N.D.	0.00177817
Arabino-Hexos-2-ulose (4TMS)	1474.9	Database (NIST)	234	2	N.D.	N.D.	N.D.	0.0929491	N.D.	N.D.	0.00058238	N.D.	N.D.
Malic acid (3TMS)	1484.92	Standard	233	1	1.74547	1.90568	3.76636	0.10568	3.75916	1.33463	0.72043	1.79836	3.40556
Pyroglutamic acid (1TMS)	1494	Standard	84	1	N.D.	N.D.	N.D.	0.00229766	N.D.	N.D.	N.D.	N.D.	N.D.
Threitol (4TMS)	1495.98	Standard	217	1	0.0161668	0.0660118	0.0576282	0.0573826	0.0787601	0.00256514	0.0401379	0.0253531	0.010757
Erythritol (4TMS)	1503.43	Standard	217	1	0.0330178	0.0181866	0.0122785	0.0460872	0.0195839	0.00817913	0.00669902	0.00774879	N.D.
Unknown (NP) - 24.5189	1509.9				N.D.	N.D.	N.D.	N.D.	0.000317582	0.000983585	N.D.	N.D.	0.0022892
L-Methionine (2TMS)	1510.7	Standard	176	1	N.D.	N.D.	0.00483369	0.00755177	0.0116774	0.00125435	N.D.	0.0295218	0.00154037
Pyroglutamic acid (2TMS)	1512.02	Standard	156	1	0.20763	0.126124	0.38274	0.103297	0.572443	0.0314197	0.168723	0.20786	0.293134
L-Aspartic acid (3TMS)	1515.4	Standard	232	1	0.0534576	0.0345819	0.352724	0.0659413	0.178097	0.15522	0.176669	0.221053	0.487858
GABA (3TMS)	1521.7	Standard	174	1	0.00464108	0.00132033	0.0467604	0.54184	0.107353	0.260727	0.00156519	0.0923328	0.00393986
Unknown (NP) - 23.9394	1525		199		0.00090828	0.00487524	0.00670501	0.00525218	0.00645071	N.D.	N.D.	N.D.	N.D.
Unknown (NP) - 24.2813	1529		262		N.D.	0.000427735	0.000243365	0.000171892	0.000215217	8.75406e-05	N.D.	N.D.	9.18242e-05
1-Desoxy-pentitol (4TMS)	1530.85	Database (NIST)	117	2	0.00285042	N.D.	0.0103402	N.D.	N.D.	N.D.	0.00204578	N.D.	N.D.
Unknown (NP) - 24.3811	1537.4		173		N.D.	N.D.	N.D.	0.0108273	N.D.	N.D.	N.D.	N.D.	N.D.
Erythronic acid (4TMS)	1537.83	Standard	292	1	0.039649	0.208467	0.102724	N.D.	0.0494609	0.00182913	N.D.	0.00616757	0.000901627
2-Deoxyribose (1MEOX 3TMS)	1542.5	Database (NIST & GMD)	146	2	N.D.	N.D.	N.D.	0.00139352	N.D.	N.D.	N.D.	N.D.	N.D.
Unknown (NP) - 24.6485	1544.3		219		0.00318133	0.00392866	N.D.	N.D.	0.00113011	0.00213713	N.D.	N.D.	N.D.
L-Cysteine (3TMS)	1548	Standard	220	1	0.00194868	0.0017715	0.00621938	0.0151485	0.00189627	0.000404024	0.000848992	0.0163756	0.00182481
Threonic acid (4TMS)	1555.8	Standard	292	1	0.0620421	0.0550072	0.129237	0.0895391	0.161482	0.011693	0.0201127	0.104545	0.0554311
3-Hydroxybenzoic acid (2TMS)	1559.5	Database (NIST & Massbank)	267	2	0.00409162	0.0210464	0.00488928	0.00236733	0.00595153	0.0048631	0.00177616	0.00492705	0.00784098
Unknown (NP) - 24.6485	1562.2		203		N.D.	N.D.	N.D.	0.000604967	N.D.	N.D.	N.D.	N.D.	N.D.
2-Isopropylmalic acid (3TMS)	1565.3	Database (NIST & GMD)	275	2	N.D.	N.D.	0.0828536	N.D.	0.0808491	N.D.	N.D.	0.00231045	N.D.
2-Ketoglutaric acid (1MEOX 2TMS)	1572.97	Standard	198	1	N.D.	0.0654532	0.000247796	N.D.	0.0192109	N.D.	N.D.	N.D.	0.000499348
Xylulose (4TMS) isomer 1	1574.52	Standard	306	1	3.80871	5.63997	2.05092	0.0152184	0.300452	0.397787	1.08746	0.0055493	0.123772
Xylonic acid, 1,4-lactone (3TMS)	1588.5	Database (NIST)	217	2	N.D.	0.00246915	N.D.	N.D.	N.D.	N.D.	N.D.	N.D.	N.D.
Pyrogallol (3TMS)	1592.03	Database (NIST)	239	2	0.00679475	0.0136296	0.031089	0.00312797	0.0486551	0.00626147	0.00422035	0.00883861	0.0126665
Allantoin (derivative 1)	1604.3	Standard	201	1	N.D.	N.D.	0.127304	N.D.	0.169948	0.0670729	0.00541431	0.00160522	0.397617
Unknown (P) - 26.3511	1604.06		204		0.00249765	0.000545514	N.D.	N.D.	N.D.	N.D.	0.000105307	0.00130739	N.D.
Arabinofuranose (4TMS) 1	1606.2	Database (NIST)	217	3	0.010638	N.D.	0.0036462	0.00601787	0.00140143	0.00613911	0.00145605	0.0027046	N.D.
Ornithine (3TMS) isomer 1	1608.9	Standard	142	1	N.D.	N.D.	N.D.	N.D.	N.D.	N.D.	N.D.	N.D.	0.0318824
Glutamine (3TMS)	1615.1	Standard	246	1	0.00635044	0.00306781	0.00985289	N.D.	0.0187732	N.D.	0.00268117	N.D.	0.0121366
Phenylalanine (2TMS)	1615.57	Standard	218	1	0.00392785	0.00237356	0.0381938	0.0629311	0.0932548	0.00615042	0.00761591	0.102017	0.0218109
4-Hydroxybenzoic acid (2TMS)	1620.2	Database (NIST & Massbank)	267	2	0.00417563	0.0216037	0.0035085	0.00164441	0.00464377	0.00306009	0.0012368	0.00328976	0.00421602
Unknown (NP) - 26.7362	1620.6		157		N.D.	N.D.	0.000675883	N.D.	0.00251788	N.D.	N.D.	N.D.	N.D.
Asparagine-H20 (3TMS)	1622.1	Database (GMD)	315	2	N.D.	N.D.	N.D.	N.D.	N.D.	N.D.	N.D.	N.D.	0.0100285
Allantoin (derivative 2)	1629.8	Standard	403	1	N.D.	N.D.	0.122183	N.D.	0.161568	0.077818	0.00829209	N.D.	0.516973
Phloroglucinol (3TMS)	1639.35	Database (NIST)	342	2	N.D.	0.000758589	N.D.	0.000102629	0.000203862	0.000196164	N.D.	N.D.	0.000540822
Gluconic acid (1MEOX 5TMS)	1641.8	Standard	204	1	0.0141176	0.00585088	0.0376746	0.0100766	0.0227143	0.0134444	0.0018056	0.016842	N.D.
3-Deoxy-pentonic acid (4TMS)	1643.45	Database (NIST)	245	2	0.00803833	0.0219739	0.0334179	N.D.	0.0281919	0.00323567	0.00408622	0.00474457	0.00802184
Muconic acid (2TMS)	1645.95	Database (NIST & GMD)	271	2	7.10259e-05	N.D.	0.00018032	0.000699269	0.000148061	7.21041e-05	N.D.	N.D.	N.D.
Dodecanoic acid (1TMS)	1647.2	Standard	257	1	0.00574013	0.00608356	0.0100437	0.00687906	0.00177434	0.000599288	N.D.	0.000667165	0.000546483
Lyxose (1MEOX 4TMS) isomer 1	1650.17	Standard	217	1	0.00556198	N.D.	0.00946449	0.0276233	0.0117744	0.00472407	0.000426665	0.0227245	N.D.
Arabinofuranose (4TMS) 2	1654.87	Database (NIST)	217	3	0.00148571	N.D.	0.107671	N.D.	0.280957	0.0196859	0.000373905	0.00564318	0.00472864
Lyxose (1MEOX 4TMS) isomer 2	1656.97	Standard	217	1	0.0114999	N.D.	0.0585529	0.0528713	0.0454732	0.00157952	0.000210258	0.0137328	N.D.
Similar to Phloroglucinol (3TMS)	1658.5	Database (NIST)	342	3	N.D.	N.D.	N.D.	0.000748246	0.000563066	N.D.	N.D.	0.000607263	N.D.
Unknown (NP) - 28.1198	1669.3		294		N.D.	N.D.	N.D.	4.39849e-05	2.52451e-05	N.D.	0.000826159	4.90928e-05	0.000490048
Arabinofuranose (4TMS) 3	1669.4	Database (NIST)	263	3	0.00434985	N.D.	N.D.	0.0137739	N.D.	0.00119727	N.D.	0.00226432	N.D.
Ribose (1MEOX 4TMS)	1671.3	Standard	217	1	0.0142166	N.D.	0.0318919	0.0563372	N.D.	0.0527569	N.D.	0.0380808	N.D.
Arabinonic acid-1,4-lactone (3TMS)	1678.2	Database (NIST & GMD)	217	2	N.D.	0.0757363	N.D.	N.D.	N.D.	N.D.	N.D.	N.D.	N.D.
2-Amino-4,6-dihydroxypyrimidine (3TMS)	1680.2	Database (NIST)	328	2	N.D.	0.0010154	0.00202034	N.D.	0.00142186	N.D.	N.D.	N.D.	7.3702e-05
Rhamnose (1MEOX 4TMS)	1682.47	Database (NIST)	204	2	0.000170733	N.D.	N.D.	N.D.	N.D.	N.D.	0.00021697	N.D.	N.D.
Unknown (NP) - 29.1307	1686.9				N.D.	N.D.	N.D.	N.D.	0.000184456	7.03172e-05	N.D.	0.000348038	0.000733241
Unknown (NP) - 28.9150	1691.8				N.D.	N.D.	N.D.	N.D.	0.000533556	N.D.	N.D.	N.D.	0.000690574
Levoglucosan (3TMS)	1692.9	Database (NIST & GMD)	204	2	0.0165137	0.225334	N.D.	0.0264364	N.D.	N.D.	0.00506989	0.00136162	0.000596988
Unknown (NP) - 29.0403	1698.7		311		N.D.	N.D.	N.D.	N.D.	0.0019803	N.D.	N.D.	N.D.	N.D.
Unknown (NP) - 29.2688	1701.3		245		0.0078163	N.D.	N.D.	N.D.	N.D.	0.00489307	N.D.	N.D.	N.D.
Fucose (1MEOX 4TMS) isomer 1	1707.5	Database (NIST)	117	2	0.0107339	0.00279869	0.0264403	0.00119911	0.016855	0.00181468	0.00144725	0.00565226	0.0014051
Ribitol (5TMS)	1711.85	Standard	217	1	0.04339	0.0603169	0.0779149	0.127133	0.0814332	0.0100632	0.0245452	0.011675	0.0075908
Glycerol-2-phosphate (4TMS)	1719.27	Standard	299	1	0.00496971	0.0134717	0.00332877	0.00242045	0.0192388	N.D.	N.D.	N.D.	N.D.
Unknown (NP) - 30.0359	1720.53		111		N.D.	0.00165669	0.00109869	0.00314747	0.0029233	0.000792676	N.D.	N.D.	0.00198588
Putrescine (4TMS)	1723.4	Standard	174	1	0.0123912	N.D.	0.0093824	0.150804	0.0164352	0.000854628	0.000356542	0.0151033	0.000780488
Unknown (P) - 29.8789	1728.95		392		N.D.	0.000401352	0.0030547	N.D.	0.00206012	N.D.	N.D.	N.D.	N.D.
Unknown (NP) - 30.4344	1730.1				N.D.	0.000543132	0.000161679	0.00233976	0.00323549	0.00127521	1.65632e-05	N.D.	0.00885927
Unknown (NP) - 30.0703	1735.95		85		N.D.	N.D.	N.D.	6.87736e-05	0.00102315	0.000101396	N.D.	9.94298e-05	0.00168969
Ornithine (3TMS) isomer 2	1740.93	Standard	186	1	N.D.	N.D.	N.D.	N.D.	N.D.	0.000394077	N.D.	0.00879565	0.0408518
Similar to 2-Ketogluconic acid (1MEOX 5TMS) 1	1742.7	Database (NIST)	333	3	0.0707246	0.274629	0.0631062	N.D.	0.0455938	0.0139594	0.0163949	0.0184202	0.00224291
cis-Aconitic acid (3TMS)	1745.7	Standard	375	1	N.D.	0.00176223	N.D.	N.D.	0.00104227	0.0176612	0.0167343	0.00794278	0.0236701
Phloretic acid (2TMS)	1751.65	Database (NIST)	192	2	0.000220063	N.D.	N.D.	0.00100129	N.D.	N.D.	N.D.	N.D.	0.000498819
Ribonic acid (5TMS)	1754.55	Database (NIST & GMD)	292	2	0.0272379	0.511563	0.256677	N.D.	0.172041	0.023	0.0554639	0.0712239	0.00934013
Vanillic acid (2TMS)	1755.6	Standard	297	1	N.D.	N.D.	N.D.	0.00608819	N.D.	N.D.	N.D.	0.00178462	N.D.
Allantoin (derivative 4)	1756.6	Standard	243	1	N.D.	N.D.	0.147176	N.D.	0.170699	0.182257	N.D.	N.D.	0.59655
Glycerol-3-Phosphate (4TMS)	1756.51	Standard	299	1	0.0914627	0.156266	0.0487132	0.0302511	0.190238	0.000710549	0.00640859	0.00761511	0.0054117
Unknown (P) - 30.7470	1760.4		450		0.00587378	0.00608705	N.D.	0.00257158	N.D.	N.D.	N.D.	N.D.	N.D.
Similar to 2-Ketogluconic acid (1MEOX 5TMS) 2	1764.05	Database (NIST)	292	3	0.00282339	0.0159259	N.D.	0.00440632	0.0044226	0.000446139	N.D.	N.D.	N.D.
Unknown (NP) - 30.8647	1764.9				N.D.	0.000102044	N.D.	N.D.	N.D.	1.00921e-05	2.90902e-05	0.000104853	0.000964161
Methylfructoside (4TMS)	1766.9	Database (NIST)	257	2	0.29967	0.0559253	0.0214934	0.0716728	0.017196	0.00327607	N.D.	N.D.	0.00127574
Phosphorylethanolamine (4TMS)	1771.95	Database (NIST & HMDB)	299	2	0.00155478	0.00506011	N.D.	N.D.	0.00307324	N.D.	N.D.	N.D.	N.D.
β-D-Galactofuranose (5TMS)	1772.3	Database (NIST)	217	2	0.0956852	N.D.	0.0705485	0.00867491	0.0520341	0.00901418	N.D.	0.00653866	N.D.
σ-Coumaric acid (2TMS)	1781.1	Standard	293	1	0.00112275	0.0340218	0.0270994	N.D.	0.0306744	N.D.	N.D.	N.D.	N.D.
Unknown (NP) - 31.2846	1781.3				0.000472282	0.000466494	0.0012753	0.000544942	0.00209896	0.000493806	7.69582e-05	0.000136285	0.00266896
Fructose (5TMS) isomer 1	1793.65	Standard	437	1	0.0833274	0.604883	0.114497	N.D.	0.0545209	0.00620863	0.0460018	N.D.	N.D.
Fructose (5TMS) isomer 2	1794.5	Standard	437	1	0.00121195	1.42522	0.0377546	N.D.	0.00247328	0.0195289	0.0563564	0.0010655	0.000664946
Unknown (P) - 31.6015	1797		384		0.000132943	0.00405163	0.00175952	0.000394616	N.D.	N.D.	N.D.	N.D.	N.D.
Ornithine (4TMS)	1806.33	Standard	142	1	N.D.	N.D.	N.D.	N.D.	0.0228195	N.D.	N.D.	0.0311058	0.0847551
Shikimic acid (4TMS)	1806.8	Standard	255	1	0.0867121	1.65078	0.121951	0.0714517	2.4914	0.0176211	1.83139	0.0810088	0.0145419
Protocatechuic acid (3TMS)	1810.3	Standard	370	1	N.D.	0.00227279	0.00264728	0.00190443	N.D.	0.00248211	N.D.	0.00163057	0.00207828
Citric acid (4TMS)	1810.04	Standard	363	1	0.199712	1.10939	0.558363	0.0403929	0.643859	1.31676	1.55853	0.665364	2.04481
Isocitric acid (4TMS)	1815.37	Standard	245	1	0.0525393	0.0256952	0.0398023	N.D.	0.0110815	0.010817	0.0154351	0.0022711	N.D.
Arginine [-NH3] (3TMS)	1818.2	Standard	256	1	N.D.	N.D.	N.D.	N.D.	0.0157585	N.D.	N.D.	N.D.	0.0462655
Cholestan-3-one, dimethylhydrazone, (5α)	1822.95	Database (NIST)	428	3	N.D.	N.D.	0.00231484	N.D.	0.00918628	0.00513214	N.D.	N.D.	0.0339278
2-Methylcitric acid (4TMS) isomer 1	1825.8	Standard	287	1	0.0003704	N.D.	N.D.	N.D.	N.D.	0.000553331	N.D.	N.D.	N.D.
Homogentisic acid (3TMS)	1826.4	Standard	384	1	N.D.	N.D.	N.D.	N.D.	N.D.	N.D.	0.000791066	0.0132385	N.D.
Unknown (NP) - 31.6015	1830.2				0.0310274	0.0500402	0.0921157	0.0304073	0.0749727	N.D.	N.D.	N.D.	N.D.
Similar to Galactaric acid (6TMS)	1833.1	Database (NIST)	292	3	N.D.	N.D.	N.D.	0.00583864	N.D.	N.D.	N.D.	0.00179224	0.000921341
Unknown (P) - 32.6126	1836		280		0.00205659	0.00644127	0.0147742	0.0025316	0.0120983	N.D.	N.D.	N.D.	N.D.
Lysine (3TMS)	1841.63	Standard	200	1	N.D.	0.00161924	N.D.	0.0755417	N.D.	0.0120257	N.D.	0.0932844	0.0314399
Tetradecanoic acid (1TMS)	1841.7	Standard	286	1	0.0189743	0.0399267	0.0565986	0.0389604	0.00332559	0.00373078	0.000501609	0.00470519	0.00223042
Unknown (P) - 33.1185	1846.6		345		N.D.	N.D.	N.D.	0.00114388	N.D.	N.D.	N.D.	0.022989	N.D.
Adenine (2TMS)	1854	Standard	264	1	N.D.	N.D.	0.0170306	0.00268958	0.0745264	0.010333	N.D.	0.00267648	0.000897088
Unknown (P) - 33.0808	1854.25				N.D.	N.D.	0.00679068	N.D.	N.D.	N.D.	N.D.	N.D.	N.D.
Fructose (1MEOX 5TMS) isomer 1	1861.46	Standard	217	1	4.18407	2.16159	4.83308	2.62181	3.80571	3.30872	1.37883	3.70726	0.11164
Estra-1,3,5(10)-trien-6-one, (16α,17β)- (3TMS)	1867.9	Database (NIST)		3	N.D.	N.D.	N.D.	N.D.	0.00142319	0.00086457	N.D.	N.D.	0.0713029
Fructose (1MEOX 5TMS) isomer 2	1870.75	Standard	217	1	3.36935	1.59677	2.49268	3.30469	3.43548	2.9024	1.00855	2.89521	0.0858448
Unknown (NP) - 33.5375	1872.1		278		0.0133517	0.0203462	0.0390796	0.013338	0.0333292	N.D.	N.D.	N.D.	N.D.
Unknown (P) - 34.1076	1875.15		319		4.90616	0.276427	4.44919	4.20549	4.56951	3.44447	2.04833	3.74334	0.124413
Galactose (1MEOX 5TMS) isomer 1	1881.31	Standard	319	1	0.0346172	0.0058801	0.0699968	0.0372767	0.194479	0.0738877	0.0244337	0.0625934	0.0169378
Glucose (1MEOX 5TMS) isomer 1	1881.33	Standard	319	1	0.741037	2.8736	1.75199	1.84219	0.66687	2.15739	0.740864	0.816077	0.0591636
Galactopyranose (5TMS)	1882.43	Database (NIST)	204	2	0.00229387	1.77295	N.D.	N.D.	N.D.	0.0149774	0.029312	N.D.	N.D.
Syringic acid (2TMS)	1887.6	Database (NIST)	327	2	N.D.	N.D.	N.D.	0.00237254	N.D.	N.D.	N.D.	N.D.	N.D.
Gluconic acid-1,4-lactone (4TMS)	1896.2	Database (NIST & GMD)	465	2	N.D.	N.D.	0.067847	N.D.	0.0244821	N.D.	N.D.	N.D.	N.D.
Similar to Dopamine (3TMS)	1898.7	Database (NIST)	174	3	N.D.	N.D.	N.D.	N.D.	N.D.	0.00148578	N.D.	N.D.	0.00572443
Galactose (1MEOX 5TMS) isomer 2	1900.35	Standard	319	1	N.D.	0.00955226	1.0558	N.D.	1.47998	N.D.	0.00242421	0.612964	0.0371651
Glucose (1MEOX 5TMS) isomer 2	1901.35	Standard	319	1	0.00533696	0.000715643	N.D.	N.D.	0.0116855	0.0115259	N.D.	0.00903948	N.D.
L-Lysine (4TMS)	1911.57	Standard	317	1	N.D.	0.000639974	0.0286468	0.0338201	0.172569	0.0277258	N.D.	0.053234	0.0674102
Unknown (P) - 34.6897	1911.6		205		N.D.	N.D.	0.000858612	0.00292913	0.00332812	0.000794735	N.D.	0.00245515	N.D.
Unknown (P) - 34.5876	1913.2		169		0.0450719	0.0595673	0.0660819	0.0282875	0.0958743	0.0202297	0.00402035	0.0275427	0.0228656
Mannitol (6TMS) isomer 1	1916.1	Standard	319	1	0.0627961	0.187423	0.158874	0.134931	0.145456	N.D.	0.0505948	0.0131999	0.0325893
Methyl palmitate	1919.33	Database (NIST)	227	2	N.D.	N.D.	0.004277	0.0411854	0.00424263	N.D.	N.D.	N.D.	N.D.
Unknown (P) - 34.9781	1922.5		244		N.D.	N.D.	N.D.	0.00822003	N.D.	N.D.	N.D.	N.D.	N.D.
Mannitol (6TMS) isomer 2	1923.4	Standard	319	1	N.D.	0.00456679	N.D.	N.D.	N.D.	N.D.	0.000514474	N.D.	N.D.
Similar to Glucaric acid-1,4-lactone (4TMS)	1926.7	Database (NIST)	465	3	N.D.	N.D.	0.25095	N.D.	0.101446	N.D.	N.D.	N.D.	N.D.
L-Tyrosine (3TMS)	1927.5	Standard	218	1	N.D.	N.D.	N.D.	N.D.	0.0403103	0.000609756	N.D.	0.0253318	0.00625173
p-Coumaric acid (2TMS)	1929.25	Standard	293	1	0.00730692	0.0582345	0.0682594	0.0155165	0.122961	0.00181204	N.D.	0.00806627	N.D.
Hydrocaffeic acid (3TMS)	1933.53	Database (NIST)	398	2	0.00612216	N.D.	0.00428578	N.D.	0.00781132	0.00147469	7.37864e-05	0.000679356	0.000744732
L-Ascorbic acid (4TMS)	1935.12	Standard	332	1	0.00812565	0.458328	0.0875363	3.57067	0.0121966	N.D.	0.00506201	0.020553	0.00123479
Pentadecanoic acid (1TMS)	1939.45	Standard	299	1	0.000592329	0.00323023	0.00245555	0.0182499	0.00366388	0.00456909	0.000234601	0.0174863	0.00157258
Glucaric acid, 1,4-lactone (4TMS)	1940.3	Database (NIST & GMD)	333	2	N.D.	N.D.	0.0214709	N.D.	0.0649216	N.D.	N.D.	N.D.	N.D.
Pentadecanoic acid, butyl ester (1TMS)	1943.6	Database (NIST)	99	2	N.D.	N.D.	N.D.	N.D.	N.D.	0.000364924	N.D.	N.D.	0.00190797
D-Turanose (7TMS)	1946.3	Database (NIST)	217	3	0.135207	0.00602815	0.0454692	0.0325704	0.0647518	0.0163231	0.00519923	0.0336319	N.D.
Similar to Gluconic acid (6TMS) 1	1948.6	Database (NIST)	292	3	N.D.	0.00909808	0.0114325	N.D.	0.012175	N.D.	0.00177125	N.D.	N.D.
Similar to arabitol (5TMS)	1962.65	Database (NIST)	217	3	0.0382511	0.0490068	0.0276953	N.D.	N.D.	0.00180764	N.D.	N.D.	N.D.
cis-caffeic acid (3TMS)	1967.9	Standard	396	1	0.0189569	0.029569	0.0155329	N.D.	0.0174263	0.000779703	N.D.	N.D.	N.D.
Glucopyranose (5TMS)	1971.57	Database (NIST & GMD)	204	2	0.127344	1.84005	0.0563779	0.0324904	0.0596592	0.0295831	0.101469	0.00458037	0.00383994
Similar to Gluconic acid (6TMS) 2	1976.82	Database	292	3	0.0260403	0.0639221	0.0598922	0.00635707	0.0470363	0.0132571	0.00188184	0.0650228	N.D.
Pantothenic acid (3TMS)	1980.1	Database (NIST & GMD)	247	2	0.00266279	N.D.	N.D.	N.D.	N.D.	0.00123171	0.00455072	N.D.	0.00174074
Unknown (NP) - 36.6034	1980.7				N.D.	N.D.	N.D.	N.D.	N.D.	0.000261868	0.00022595	0.000221012	0.00101547
Similar to Gluconic acid (6TMS) 3	1981.45	Database (NIST)	292	3	0.023448	0.168058	0.183383	0.0717725	0.0617157	N.D.	N.D.	0.000816147	0.000990246
Similar to Gluconic acid (6TMS) 4	1984.57	Database (NIST)	292	3	N.D.	0.0168208	N.D.	N.D.	N.D.	0.0187483	0.0127287	0.0294889	0.00926705
Similar to Gluconic acid (6TMS) 5	1985.33	Database (NIST)	292	3	0.0277206	0.0296826	0.112536	N.D.	0.11112	0.014557	N.D.	N.D.	N.D.
2,6-Dihydroxybenzoic acid, methyl ester (2TMS)	1997.3	Database (NIST)	297	3	N.D.	0.000111919	0.00403432	0.00395939	0.00139264	6.82026e-05	N.D.	0.000738468	N.D.
Gluconic acid (6TMS)	1999.07	Standard	292	1	0.0191514	0.0424034	0.0651865	0.011298	0.0596225	0.010191	0.0121083	0.0239168	0.0129525
Unknown (NP) - 36.8960	2008.1		318		N.D.	N.D.	N.D.	N.D.	N.D.	N.D.	N.D.	N.D.	N.D.
Palmitoleic acid (1TMS)	2009.03	Standard	311	1	N.D.	N.D.	N.D.	0.015999	N.D.	N.D.	N.D.	0.00255714	N.D.
Inositol, scyllo (6TMS)	2013.55	Database	318	2	3.83601	2.54842	3.1942	N.D.	4.28372	1.9059	1.92366	0.0275643	2.14772
Unknown (NP) - 37.2443	2021.3		311		N.D.	N.D.	N.D.	N.D.	0.0169851	N.D.	N.D.	0.00725284	N.D.
Galactaric acid (6TMS)	2028.17	Standard	333	1	N.D.	0.0573329	0.815277	N.D.	0.88078	N.D.	0.00161862	N.D.	0.0408248
Hexadecanoic acid (1TMS)	2038.55	Standard	313	1	0.203359	0.337871	0.558958	0.858776	0.69171	0.2362	0.0386339	0.351851	0.107346
Unknown (NP) - 37.7548	2044.9		406		N.D.	0.000475999	0.00240385	N.D.	N.D.	N.D.	N.D.	N.D.	N.D.
Catechollactate (4TMS)	#DIV/0!	Database (NIST)	267	3	0.541808	0.00426094	0.47678	0.000349092	0.486178	0.00725348	0.000171786	0.00247131	0.000814562
Dopamine (3TMS)	2062.68	Standard	174	1	0.365632	N.D.	0.606422	N.D.	0.0962487	0.000963186	N.D.	N.D.	0.00291219
Inositol, myo (6TMS)	2072.75	Standard	305	1	0.433156	0.554186	0.405312	3.80106	1.06502	0.814438	1.36398	1.51856	0.226539
Unknown (NP) - 38.5375	2077.9		108		0.0635033	0.0358111	0.0437726	N.D.	N.D.	N.D.	N.D.	N.D.	N.D.
Ferulic acid (2TMS)	2081.2	Standard	338	1	0.0200055	0.00902817	0.011503	N.D.	0.00864749	0.000564039	0.000259379	0.000119137	0.000141997
Linoleic acid, methyl ester	2084.45	Database (NIST & GMD)	294	2	N.D.	N.D.	N.D.	0.117233	0.00398796	N.D.	N.D.	0.0018132	N.D.
Linolenic acid, methyl ester	2090.25	Database (NIST & GMD)	79	2	N.D.	N.D.	N.D.	0.363913	0.0228424	N.D.	N.D.	N.D.	N.D.
Methyl oleate	2091.5	Database (NIST & GMD)	264	2	N.D.	N.D.	N.D.	0.0952255	0.0269706	N.D.	N.D.	N.D.	N.D.
Sedoheptulose (1MEOX 6TMS) 1	2093.2	Database (NIST)	319	3	0.0453022	0.0264622	0.0318344	0.15958	0.0506237	0.00174433	0.0164409	0.0189108	0.00652345
Sedoheptulose (1MEOX 6TMS) 2	2096.07	Database (NIST)	319	3	0.0303879	N.D.	0.00276728	0.000134894	0.00931187	N.D.	0.00041852	0.000355087	0.00154553
3-Deoxy-arabino-hexaric acid (5TMS)	2097.57	Database (NIST)	245	2	0.0945906	0.00341902	N.D.	N.D.	N.D.	0.0168416	0.00118907	N.D.	N.D.
Unknown (NP) - 39.4212	2108.7				0.000446475	N.D.	0.00106591	N.D.	0.000925989	0.000340411	0.000167609	N.D.	N.D.
Sedoheptulose (1MEOX 6TMS) 3	2108.72	Database (NIST)	319	3	0.0133752	0.0184088	0.0204703	0.0375988	0.0370166	0.00647328	0.00600181	0.0132074	0.00168855
cis-10-Heptadecenoic acid (1TMS)	2110.4	Database (NIST)	325	2	N.D.	N.D.	N.D.	N.D.	N.D.	N.D.	N.D.	0.00213568	N.D.
Guanine (3TMS)	2113.2	Standard	352	1	N.D.	N.D.	0.00721279	0.00668615	0.0138805	N.D.	N.D.	0.00614406	N.D.
Sedoheptulose (1MEOX 6TMS) 4	2116.13	Database (NIST)	319	3	0.00534979	N.D.	0.0037627	0.010307	0.0192023	0.00417188	0.000132413	0.00904634	N.D.
Methyl stearate	2118.9	Database (NIST)	298	2	N.D.	N.D.	N.D.	0.00779161	N.D.	N.D.	N.D.	N.D.	N.D.
trans-Caffeic acid (3TMS)	2126.35	Standard	396	1	0.635491	0.746974	0.476562	0.0140918	0.638318	0.0284878	0.00261483	0.0135223	0.00649786
Unknown (NP) - 39.7245	2130.7		204		0.0412418	0.0411915	0.0111991	N.D.	0.0203256	N.D.	N.D.	0.0013362	0.000508166
Unknown (NP) - 40.0232	2134.2		297		N.D.	N.D.	N.D.	N.D.	N.D.	N.D.	N.D.	N.D.	N.D.
Heptadecanoic acid (1TMS)	2135.8	Standard	327	1	0.00185838	0.0069143	0.00507183	0.0206525	0.00366544	0.00163411	0.000169795	0.00693647	N.D.
Octadecan-1-ol (1TMS)	2147.8	Database (NIST & GMD)	327	2	0.000335906	0.000765821	0.000355285	0.000397729	0.000426129	N.D.	0.000109761	0.000263867	N.D.
Unknown (NP) - 40.3514	2151.8				N.D.	N.D.	N.D.	N.D.	0.000491336	0.000209174	N.D.	N.D.	0.00152467
Indolelactic acid (3TMS)	2154.8	Database (NIST)	202	3	N.D.	0.0183362	N.D.	N.D.	N.D.	N.D.	N.D.	N.D.	N.D.
Phytol (1TMS)	2163.8	Database (NIST & GMD)	143	2	0.138878	0.0806055	0.183548	0.0377024	0.294859	N.D.	N.D.	N.D.	N.D.
Tryptohan (2TMS)	2183.15	Standard	202	1	0.00157449	N.D.	0.000924388	0.00692693	0.000948757	0.0040653	0.00150981	0.00490178	0.00073077
Unknown (P) - 41.1512	2186.3		361		N.D.	0.0136539	N.D.	N.D.	N.D.	N.D.	N.D.	N.D.	N.D.
Tryptophan (3TMS)	2195.3	Standard	202	1	N.D.	N.D.	0.0117981	0.00361924	0.0183337	0.00319495	N.D.	0.00476766	0.00231814
Unknown (P) - 41.3470	2198		299		0.00954613	N.D.	N.D.	0.022105	0.00540355	N.D.	N.D.	0.00645293	N.D.
Linoleic acid (1TMS)	2199.77	Standard	337	1	0.0244717	0.0907789	0.0874364	0.470301	0.253273	0.125346	0.00332817	0.719232	0.0385917
Unknown (NP) - 41.6120	2204.4		357		0.00550328	N.D.	N.D.	N.D.	N.D.	0.00168941	0.000173493	N.D.	N.D.
Linolenic acid (1TMS)	2205.45	Standard	335	1	0.0517387	0.0953499	0.425051	1.14765	0.646433	N.D.	N.D.	0.0806149	N.D.
Oleic acid (1TMS)	2206.38	Standard	399	1	0.0114341	0.0193322	0.000689803	0.0107246	0.357767	0.0836809	0.00617714	0.0758564	0.0356686
Unknown (NP) - 42.1485	2213.2		339		0.00154069	N.D.	N.D.	N.D.	N.D.	0.00594376	N.D.	0.00736652	0.00471086
trans-Sinapinic acid (2TMS)	2232.37	Standard	368	1	0.0157844	0.00459723	N.D.	0.000918234	0.000712151	9.76865e-05	N.D.	N.D.	N.D.
Octadecanoic acid (1TMS)	2234.8	Standard	341	1	0.0329173	0.069393	0.208737	0.19004	0.132306	0.0350301	0.0211448	0.0324255	0.0305809
Unknown (NP) - 42.7033	2247.75		333		0.00228667	0.00106268	0.000109231	0.00304291	0.000880442	0.000654776	N.D.	0.00116201	0.000580083
Unknown (P&NP) - 43.5996	2301.8		337		0.00835088	0.0127299	0.00134665	0.0048032	0.00808024	N.D.	N.D.	0.00330081	0.00101218
Glucose-6-phosphate (1MEOX 6TMS) 1	2303.57	Standard	387	1	0.0500979	N.D.	N.D.	N.D.	N.D.	N.D.	0.0241866	0.0400511	0.0235352
Glucose-6-Phosphate (1MEOX 6TMS) 2	2320.85	Standard	387	1	0.00556505	N.D.	N.D.	N.D.	N.D.	N.D.	0.00235504	0.00331845	0.0020701
Unknown (P) - 44.2572	2343.2		239		N.D.	N.D.	N.D.	N.D.	N.D.	N.D.	N.D.	N.D.	0.00626027
2-O-D-glycerol-α-D-galactopyranoside (6TMS)	2349.1	Database (NIST)	204	3	0.00497231	0.00950386	0.00255776	N.D.	0.00191835	N.D.	N.D.	N.D.	N.D.
Dehydroabietic acid (1TMS)	2369.3	Database (NIST)	239	2	0.00153686	0.00104413	N.D.	N.D.	N.D.	N.D.	N.D.	N.D.	N.D.
1-Monomyristin (2TMS)	2384.7	Database (NIST)	343	2	N.D.	2.91049e-05	0.000876248	0.000138145	0.00107079	0.000323164	N.D.	8.74914e-05	0.00108844
Inositol-2-phopsphate , myo- (7TMS)	2392.28	Database (NIST & GMD)	318	2	0.0102507	0.0255153	0.0090341	0.0167181	0.0290139	0.00498788	0.0143943	0.0106378	0.00828266
Unknown (P) - 45.5735	2397		204		N.D.	N.D.	0.00416963	N.D.	0.0079437	N.D.	N.D.	N.D.	0.000761513
Unknown (NP) - 45.4683	2401.8		179		N.D.	N.D.	N.D.	0.00676756	N.D.	N.D.	N.D.	0.0112798	N.D.
Unknown (NP) - 45.6281	2405.5		369		N.D.	N.D.	0.000572224	N.D.	0.00844735	N.D.	N.D.	N.D.	N.D.
Uridine (3TMS)	2428.85	Standard	259	1	N.D.	N.D.	N.D.	N.D.	0.0229913	N.D.	N.D.	0.0013314	N.D.
Eicosanoic acid (1TMS)	2430.75	Standard	369	1	0.00050776	0.0104034	0.00244548	0.015103	0.00478062	0.000663721	N.D.	N.D.	N.D.
Similar to sucrose (6TMS) 1	2507.9	Database (NIST)	289	3	0.0109174	N.D.	N.D.	N.D.	N.D.	N.D.	N.D.	0.00104419	N.D.
Unknown (NP) - 48.2293	2508.1		416		N.D.	N.D.	N.D.	N.D.	N.D.	N.D.	N.D.	N.D.	N.D.
Unknown (P) - 48.0736	2514.6		204		N.D.	N.D.	0.00653978	N.D.	0.00922139	N.D.	N.D.	0.000835816	0.000642977
Unknown (NP) - 48.3356	2518.5		149		0.00173231	0.00236505	0.00207667	0.00254718	0.00224401	0.00122755	0.000508991	0.00140052	0.00120262
2-Monopalmitin (2TMS)	2544.2	Database (NIST)	313	2	0.000699255	0.00748687	0.00774801	0.0116321	0.0169933	0.00763377	N.D.	0.00726534	0.00685384
Benzoic acid, methyl ester (2TMS)	2566.8	Database (NIST)	297	3	N.D.	N.D.	N.D.	0.000526759	N.D.	N.D.	N.D.	N.D.	N.D.
Arbutin (5TMS)	2572.88	Database (NIST & GMD)	254	2	N.D.	0.0068765	N.D.	0.00368688	7.42221e-05	N.D.	N.D.	N.D.	0.000751206
Unknown (P) - 48.8753	2575.6		532		N.D.	N.D.	N.D.	N.D.	N.D.	N.D.	N.D.	N.D.	N.D.
1-Monopalmitin (2TMS)	2577.1	Database (NIST)	371	2	0.00724993	0.0248443	0.0394645	0.0596415	0.137664	0.0239061	0.00799262	0.0724391	0.103344
Unknown (NP) - 49.3603	2598.5		329		N.D.	N.D.	N.D.	N.D.	N.D.	0.0349673	N.D.	N.D.	N.D.
Unknown (P) - 49.6759	2606.9		289		N.D.	N.D.	N.D.	0.0036131	N.D.	N.D.	N.D.	N.D.	N.D.
Adenosine (4TMS)	2619	Standard	230	1	N.D.	N.D.	0.00466646	0.0491166	N.D.	N.D.	N.D.	0.0526602	N.D.
Sucrose (6TMS)	2618.75	Standard	361	1	4.24412	5.33499	1.78961	3.99121	1.90061	1.8642	2.47009	3.75912	3.3546
2-Methoxyestradiol (2TMS)	2621.8	Database (NIST)	446	3	N.D.	N.D.	0.00448113	N.D.	N.D.	N.D.	N.D.	N.D.	N.D.
Docosanoic acid (1TMS)	2628.4	Standard	397	1	0.0023511	0.0103051	0.00337227	0.0142592	0.00479062	N.D.	N.D.	0.00152302	0.000627239
Unknown (NP) - 50.7440	2639.7		446		N.D.	N.D.	0.000710709	N.D.	N.D.	N.D.	N.D.	N.D.	N.D.
Unknown (NP) - 50.3526	2654.05		416		N.D.	N.D.	0.0290828	N.D.	N.D.	N.D.	N.D.	N.D.	N.D.
Similar to Sucrose (6TMS) 2	2674.17	Database (NIST)	361	3	0.00325097	N.D.	0.0026204	N.D.	0.0231227	0.00254552	0.00902265	0.0053921	0.00818981
Unknown (NP) - 51.0912	2690.87				N.D.	0.0182603	0.00203103	0.0243195	0.00324143	N.D.	N.D.	N.D.	N.D.
2-Monoolein (2TMS)	2704.8	Database (NIST & GMD)	218	2	N.D.	N.D.	0.00655573	0.0705632	0.0165327	0.00483175	N.D.	0.048569	N.D.
Unknown (NP) - 51.4249	2709.4		129		N.D.	N.D.	0.0266514	0.0137674	0.042135	N.D.	N.D.	0.00996092	N.D.
Unknown (NP) - 51.4891	2712.4		218		N.D.	N.D.	0.0552577	0.0645582	0.0286405	N.D.	N.D.	N.D.	N.D.
Unknown (NP) - 51.5069	2718.6		414		N.D.	0.000644697	N.D.	N.D.	N.D.	N.D.	N.D.	N.D.	N.D.
Trehalose (8TMS) isomer 1	2722.1	Standard	361	1	0.0929511	0.040005	0.0990398	0.0303082	0.19741	0.171667	0.0617435	0.0300334	0.00486471
Tricosanoic acid (1TMS)	2727	Standard	411	1	N.D.	N.D.	N.D.	0.00367793	0.000442628	N.D.	N.D.	8.6559e-05	N.D.
Unknown (NP) - 51.7688	2728		486		N.D.	0.00435685	N.D.	N.D.	N.D.	N.D.	N.D.	N.D.	N.D.
2-Monostearin (2TMS)	2735.6	Database (NIST)	218	2	N.D.	0.00342966	N.D.	0.00770814	0.012352	0.00136975	N.D.	0.00385559	0.00815818
Similar to Sucrose (6TMS) 3	2735.65	Database (NIST)	361	3	0.0202414	N.D.	0.0413936	0.0290682	0.0145054	0.0113257	0.00329192	0.0196117	N.D.
Maltose (1MEOX 8TMS) isomer 1	2741.4	Database (NIST & GMD)	361	2	N.D.	N.D.	0.0113559	0.00190781	0.0142911	0.00102049	N.D.	N.D.	N.D.
Unknown (NP) - 52.0551	2743.25		397		0.00042084	0.000238621	0.00242922	0.00143247	0.00417908	0.000136583	N.D.	0.00109262	N.D.
Maltose (1MEOX 8TMS) isomer 2	2745.65	Database (NIST & GMD)	361	2	0.0301479	N.D.	0.0411369	0.0246966	0.0482981	0.00041949	N.D.	0.027633	N.D.
Unknown (NP) - 52.0341	2746.6		393		N.D.	N.D.	0.0312874	0.0571073	0.0344633	N.D.	N.D.	N.D.	N.D.
Trehalose (8TMS) isomer 2	2753.15	Standard	193	1	N.D.	N.D.	N.D.	N.D.	N.D.	N.D.	N.D.	0.00034291	0.00178275
Guanosine (5TMS)	2758.9	Standard	324	1	N.D.	N.D.	0.00678192	N.D.	0.0351932	N.D.	N.D.	0.00164086	N.D.
Monostearin (2TMS)	2769.65	Database (NIST)	399	2	N.D.	0.0478578	0.0518326	0.0463047	0.11865	0.0282354	0.00505505	0.0531221	0.147923
Unknown (NP) - 52.8822	2793.7		356		N.D.	N.D.	N.D.	N.D.	N.D.	N.D.	N.D.	0.00494864	N.D.
Unknown (P) - 53.2747	2794.37		530		N.D.	N.D.	0.000112335	0.067045	N.D.	N.D.	0.00177962	0.0836396	N.D.
Unknown (NP) - 53.0904	2798.5		386		N.D.	N.D.	0.0408291	N.D.	N.D.	N.D.	N.D.	0.00749086	N.D.
Squalene	2799	Standard	137	1	0.0269281	0.00186688	0.0428999	0.00282387	0.0183621	N.D.	N.D.	N.D.	N.D.
Unknown (NP) - 53.8734	2811.23		444		N.D.	0.00452453	0.195967	0.00208933	N.D.	N.D.	N.D.	0.00900627	N.D.
Tetracosanoic acid (1TMS)	2825.35	Standard	425	1	0.0156824	0.0296451	0.039732	0.0565511	0.0516821	0.00342875	N.D.	0.0086607	0.00364562
Unknown (NP) - 54.2847	2835.95		414		N.D.	N.D.	N.D.	0.00714763	N.D.	N.D.	N.D.	0.0124008	N.D.
Epicatechin (5TMS)	2841.18	Standard	368	1	N.D.	2.59301	0.0276364	N.D.	0.000522756	0.000122708	0.00887701	N.D.	0.000527291
Similar to Maltose (1MEOX 8TMS)	2847.35	Database (NIST)	361	3	0.0032762	N.D.	0.0469609	0.00167568	0.0759607	N.D.	N.D.	0.0109458	N.D.
Catechin (5TMS)	2867	Standard	368	1	N.D.	0.0114453	N.D.	N.D.	N.D.	N.D.	N.D.	N.D.	N.D.
Unknown (P) - 54.6413	2879.1		280		0.0101503	N.D.	N.D.	N.D.	N.D.	N.D.	N.D.	N.D.	N.D.
Unknown (NP) - 54.4298	2879.3		474		N.D.	N.D.	N.D.	0.00280181	N.D.	N.D.	N.D.	N.D.	N.D.
Unknown (NP) - 55.2137	2889.35				0.00955452	0.386679	0.0221848	0.151685	0.0309407	N.D.	N.D.	N.D.	N.D.
Unknown (NP) - 54.8666	2901.3		474		N.D.	N.D.	N.D.	N.D.	N.D.	N.D.	N.D.	0.0100262	N.D.
Gallocatechin (6TMS)	2908.75	Standard	456	1	N.D.	0.584423	N.D.	N.D.	N.D.	N.D.	0.00853397	N.D.	N.D.
Pentacosanoic acid (1TMS)	2924.1	Database (NIST & GMD)	439	2	0.00246704	0.00667932	0.00972778	0.013027	0.007479	0.00114945	N.D.	0.00161937	0.000349059
5-Methoxysalicylic acid (2TMS)	2929.6	Database (NIST)	297	3	0.0103374	N.D.	0.0150082	0.0866438	0.00887703	6.31391e-05	0.000449614	4.89646e-05	0.000875403
1-Hexacosanol (1TMS)	2932.1	Database (NIST)	439	2	0.0833168	0.00175518	0.134804	0.0194575	0.0982425	N.D.	N.D.	0.000149138	N.D.
Unknown (NP) - 56.3584	2959		193		0.0252228	0.0349777	0.0368856	0.0424853	0.047757	0.0131049	0.0187456	0.0328857	0.0291123
γ-tocopherol (1TMS)	2964.05	Standard	488	1	0.00871087	0.00156424	0.00119403	0.000980227	0.015458	N.D.	N.D.	N.D.	N.D.
Unknown (NP) - 56.5301	2976		488		N.D.	0.0227901	0.0199052	0.117844	0.0561422	N.D.	N.D.	N.D.	N.D.
Unknown (NP) - 56.8720	2990.44				N.D.	0.146883	N.D.	0.00930673	0.00145258	N.D.	N.D.	N.D.	N.D.
Hexacosanoic acid (1TMS)	3024.35	Database (NIST & GMD)	453	2	0.0144218	0.0338507	0.133476	0.0287753	0.109653	0.00174648	N.D.	0.0022223	N.D.
Unknown (NP) - 56.9510	3031.4		453		0.00126255	0.000232172	0.00465032	0.00681024	0.0030934	N.D.	N.D.	N.D.	N.D.
Unknown (NP) - 57.2604	3052.65		559		0.00726933	0.0466576	0.0176412	0.056072	0.00767105	0.000244094	9.16652e-05	0.000343128	0.000539186
Similar to Caffeic acid (3TMS) 1	3057.7	Database (NIST)	396	3	0.0101301	0.0328294	N.D.	N.D.	N.D.	N.D.	N.D.	N.D.	N.D.
Unknown (NP) - 58.5483	3091.3				N.D.	0.960181	N.D.	0.173172	N.D.	N.D.	N.D.	N.D.	N.D.
a-Tocopherol (1TMS)	3116.43	Standard	502	1	0.315647	1.01534	0.883177	0.271431	0.0800373	N.D.	0.000371086	0.00427262	N.D.
Melibiose (8TMS)	3117.03	Database (NIST)	204	2	0.264607	0.136478	0.445261	1.06652	0.536436	0.0392446	0.00625984	0.0222418	0.0339023
Similar to Caffeic acid (3TMS) 2	3128.8	Database (NIST)	396	3	0.00578167	N.D.	N.D.	N.D.	N.D.	N.D.	N.D.	N.D.	N.D.
1-Octacosanol (1TMS)	3130.2	Database (NIST)	467	2	0.193094	0.0705747	0.331551	0.0652278	0.296224	N.D.	N.D.	0.000225342	N.D.
Similar to Caffeic acid (3TMS) 3	3142.9	Database (NIST)	396	3	0.0143874	N.D.	N.D.	N.D.	N.D.	N.D.	N.D.	N.D.	N.D.
Similar to Caffeic acid (3TMS) 4	3154.3	Database (NIST)	396	3	0.0518988	N.D.	N.D.	N.D.	N.D.	N.D.	N.D.	N.D.	N.D.
Quercetin (5TMS)	3156.85	Database (NIST & GMD)	575	2	0.00178747	0.0187647	0.0101562	0.00531677	0.00111164	N.D.	0.00214274	N.D.	N.D.
Unknown (P) - 59.6489	3164.35		647		0.0121109	0.0671302	0.034062	0.0073508	0.0237203	N.D.	0.000573635	0.000227836	0.00062422
Similar to Caffeic acid (3TMS) 5	3210.2	Database (NIST)	396	3	0.0664859	N.D.	0.0372875	N.D.	0.0668892	N.D.	N.D.	N.D.	N.D.
Campesterol (1TMS)	3222.11	Standard	343	1	0.0271036	N.D.	0.0117462	N.D.	0.0206393	0.013528	0.00225953	0.0302943	0.0118721
Unknown (NP) - 59.9846	3225.6		481		0.0041207	0.0138395	0.171597	0.0164734	0.129498	0.00104126	N.D.	0.000808569	N.D.
Stigmasterol (1TMS)	3247.52	Standard	394	1	0.0232473	0.236595	0.0650045	0.18415	0.0597522	0.010368	0.00519657	0.0931045	0.020093
Similar to Caffeic acid (3TMS) 6	3260.4	Database (NIST)	396	3	0.000619618	N.D.	N.D.	N.D.	0.00839946	N.D.	N.D.	N.D.	N.D.
b-Sitosterol (1TMS)	3307.9	Standard	396	1	0.237151	0.519986	0.334992	0.303679	0.565654	0.0718433	0.00759266	0.0379911	0.0439829
Stigmasta-5,24(28)-diene (3TMS)	3322.43	Database (NIST)	386	2	N.D.	0.0012615	0.00477086	N.D.	0.018786	N.D.	N.D.	N.D.	N.D.
1-Triacontanol (1TMS)	3327.3	Database (NIST)	495	2	0.156022	0.199429	0.282099	0.143699	0.271588	N.D.	N.D.	N.D.	N.D.
Similar to Sucrose (8TMS) 4	3364.2	Database (NIST)	361	3	0.0357549	0.0138229	0.0128115	0.032846	0.0321691	0.00453888	0.00800685	0.0674286	0.00838097
Cycloartenol (1TMS)	3374.2	Standard	365	1	N.D.	N.D.	0.00693416	N.D.	0.00710036	N.D.	N.D.	N.D.	N.D.
Similar to Caffeic acid (3TMS) 7	3393.8	Database (NIST)	396	3	0.59322	N.D.	0.154907	N.D.	0.62014	N.D.	N.D.	N.D.	N.D.
Unknown (P) - 62.9948	3402.4		204		0.0181215	N.D.	N.D.	N.D.	N.D.	N.D.	N.D.	N.D.	N.D.
Triacontanoic acid (1TMS)	3418.1	Database (NIST & GMD)	524	2	0.00885986	0.065498	0.103421	0.188783	0.0670041	0.0016895	N.D.	N.D.	N.D.
Unknown (NP) - 63.0096	3422.1		509		0.00247083	0.0170042	0.00131878	N.D.	0.000965135	N.D.	N.D.	N.D.	N.D.
Unknown (NP) - 63.3621	3446.3		596		0.000664695	0.00644337	0.00742915	0.00165098	0.007341	N.D.	N.D.	N.D.	N.D.
Dotriacontanol (1TMS)	3516.05	Database (NIST)	523	2	0.0734914	0.161892	0.0927388	0.103339	0.0734497	N.D.	N.D.	N.D.	N.D.
Similar to Queretin (5TMS)	3689	Database (NIST)	647	3	N.D.	0.0526421	N.D.	N.D.	N.D.	N.D.	N.D.	N.D.	N.D.
1-Tetratriacontanol (1TMS)	3697.87	Database (NIST)	552	2	N.D.	0.0195841	0.00343317	0.0152409	0.000578663	N.D.	N.D.	N.D.	N.D.
Metabolite features were only recorded if detectable in all replicates of at least one sample.
N.D. - not detected
